# Supplementary material for: Most dominant roles of insect gut bacteria: digestion, detoxification, or essential nutrient provision?
Source: Microbiome. 2020 Mar 16;8:38. doi: 10.1186/s40168-020-00823-y (PMC7077154; doi:10.1186/s40168-020-00823-y)
Supplement: Supplementary file 3 — Additional file 3. barcode sequences. [file 40168_2020_823_MOESM3_ESM.tab]

@M04670:33:000000000-ATDPD:1:2106:9955:1384 1:N:0:NCTCATGA+NCGTAAGA
@M04670:33:000000000-ATDPD:1:2106:16930:1406 1:N:0:NCTCATGA+NCGTAAGA
@M04670:33:000000000-ATDPD:1:2106:11140:1439 1:N:0:GCTCATGA+NCGTAAGA
@M04670:33:000000000-ATDPD:1:2106:13883:1452 1:N:0:GCTCATGA+NCGTAAGA
@M04670:33:000000000-ATDPD:1:2106:14598:1493 1:N:0:GCTCATGA+NCGTAAGA
@M04670:33:000000000-ATDPD:1:2106:17086:1531 1:N:0:GCTCATGA+GCGTAAGA
@M04670:33:000000000-ATDPD:1:2106:16339:1545 1:N:0:GCTCATGA+GCGTAAGA
@M04670:33:000000000-ATDPD:1:2106:15270:1553 1:N:0:GCTCATGA+GCGTAAGA
@M04670:33:000000000-ATDPD:1:2106:9984:1605 1:N:0:GCTCATGA+CCGTAAGA
@M04670:33:000000000-ATDPD:1:2106:18579:1606 1:N:0:GCTCATGA+GCGTAAGA
@M04670:33:000000000-ATDPD:1:2106:19948:1643 1:N:0:GCTCATGA+GCGTAAGA
@M04670:33:000000000-ATDPD:1:2106:19107:1654 1:N:0:GCTCATGA+GCGTAAGA
@M04670:33:000000000-ATDPD:1:2106:11288:1658 1:N:0:GCTCATGA+GCGTAAGA
@M04670:33:000000000-ATDPD:1:2106:11521:1699 1:N:0:GCTCATGA+GCGTAAGA
@M04670:33:000000000-ATDPD:1:2106:14441:1701 1:N:0:GCTCATGA+GCGTAAGA
@M04670:33:000000000-ATDPD:1:2106:11679:1727 1:N:0:GCTCATGA+GCGTAAGA
@M04670:33:000000000-ATDPD:1:2106:16168:1755 1:N:0:GCTCATGA+GCGTAAGA
@M04670:33:000000000-ATDPD:1:2106:14456:1814 1:N:0:GCTCATGA+GCGTAAGA
@M04670:33:000000000-ATDPD:1:2106:19952:1814 1:N:0:GCTCATGA+GCGTAAGA
@M04670:33:000000000-ATDPD:1:2106:11331:1826 1:N:0:GCTCATGA+GCGTAAGA
@M04670:33:000000000-ATDPD:1:2106:19289:1860 1:N:0:GCTCATGA+GCGTAAGA
@M04670:33:000000000-ATDPD:1:2106:12439:1871 1:N:0:GCTCATGA+GCGTAAGA
@M04670:33:000000000-ATDPD:1:2106:19067:1876 1:N:0:GCTCATGA+GCGTAAGA
@M04670:33:000000000-ATDPD:1:2106:22623:1877 1:N:0:GCTCATGA+GCGTAAGA
@M04670:33:000000000-ATDPD:1:2106:21148:1942 1:N:0:GCTCATGA+GCGTAAGA
@M04670:33:000000000-ATDPD:1:2106:17529:1991 1:N:0:GCTCATGA+GCGTAAGT
@M04670:33:000000000-ATDPD:1:2106:23908:2015 1:N:0:GCTCATGA+TCGTAAGA
@M04670:33:000000000-ATDPD:1:2106:10137:2017 1:N:0:GCTCATGA+GCGTAAAA
@M04670:33:000000000-ATDPD:1:2106:8738:2036 1:N:0:GCTCATGA+GCGTAAGA
@M04670:33:000000000-ATDPD:1:2106:13493:2048 1:N:0:GCTCATGA+GCGTAAGA
@M04670:33:000000000-ATDPD:1:2106:16659:2051 1:N:0:GCTCATGA+GCGTAAGA
@M04670:33:000000000-ATDPD:1:2106:15792:2124 1:N:0:GCTCATGA+GCGTAAGA
@M04670:33:000000000-ATDPD:1:2106:19131:2134 1:N:0:GCTCATGA+GCGTAAGA
@M04670:33:000000000-ATDPD:1:2106:13842:2149 1:N:0:GCTCATGA+CCGTAAGA
@M04670:33:000000000-ATDPD:1:2106:8925:2152 1:N:0:GCTCATGA+GCGTAAGA
@M04670:33:000000000-ATDPD:1:2106:12854:2170 1:N:0:GCTCATGA+GCGTAAGA
@M04670:33:000000000-ATDPD:1:2106:12779:2195 1:N:0:GCTCATGA+GCGTAAGA
@M04670:33:000000000-ATDPD:1:2106:9644:2202 1:N:0:GCTCATGA+GCGTAAGA
@M04670:33:000000000-ATDPD:1:2106:11080:2238 1:N:0:GCTCATGA+GCGTAAGA
@M04670:33:000000000-ATDPD:1:2106:16941:2260 1:N:0:GCTCATGA+GCGTAAGA
@M04670:33:000000000-ATDPD:1:2106:16770:2296 1:N:0:GCTCATGA+GCGTAAGA
@M04670:33:000000000-ATDPD:1:2106:19852:2313 1:N:0:GCTCATGA+GCGTAAGA
@M04670:33:000000000-ATDPD:1:2106:20826:2326 1:N:0:GCTCATGA+GCGTAAGA
@M04670:33:000000000-ATDPD:1:2106:10703:2327 1:N:0:GCTCATGA+GCGTAAGA
@M04670:33:000000000-ATDPD:1:2106:15874:2346 1:N:0:GCTCATGA+GCGTAAGA
@M04670:33:000000000-ATDPD:1:2106:21086:2346 1:N:0:GCTCATGA+GCGTAAGA
@M04670:33:000000000-ATDPD:1:2106:20339:2354 1:N:0:GCTCATGA+GCGTAAGA
@M04670:33:000000000-ATDPD:1:2106:15383:2356 1:N:0:GCTCATGA+GCGTAAGA
@M04670:33:000000000-ATDPD:1:2106:24320:2356 1:N:0:GCTCATGA+GCGTAAGA
@M04670:33:000000000-ATDPD:1:2106:23542:2379 1:N:0:GCTCATGA+GCGTAAGA
@M04670:33:000000000-ATDPD:1:2106:11226:2387 1:N:0:GCTCATGA+GCGTAAGA
@M04670:33:000000000-ATDPD:1:2106:15555:2403 1:N:0:GCTCATGA+GCGTAAGA
@M04670:33:000000000-ATDPD:1:2106:16430:2410 1:N:0:GCTCATGA+GCGTAAGA
@M04670:33:000000000-ATDPD:1:2106:22872:2460 1:N:0:GCTCATGA+GCGTAAGA
@M04670:33:000000000-ATDPD:1:2106:17887:2464 1:N:0:GCTCATGA+GCGTAAGA
@M04670:33:000000000-ATDPD:1:2106:7432:2511 1:N:0:GCTCATGA+GCGTAAGA
@M04670:33:000000000-ATDPD:1:2106:15374:2513 1:N:0:GCTCATGA+GCGTAAGA
@M04670:33:000000000-ATDPD:1:2106:24156:2525 1:N:0:GCTCATGA+GCGTAAGA
@M04670:33:000000000-ATDPD:1:2106:17169:2531 1:N:0:GCTCATGA+GCGTAAGA
@M04670:33:000000000-ATDPD:1:2106:7054:2550 1:N:0:GCTCATGA+GCGTAAGA
@M04670:33:000000000-ATDPD:1:2106:9519:2623 1:N:0:GCTCATGA+GCGTAAGA
@M04670:33:000000000-ATDPD:1:2106:8683:2637 1:N:0:GCTCATGA+GCGTAAGA
@M04670:33:000000000-ATDPD:1:2106:23033:2676 1:N:0:GCTCATGA+GCGTAAGA
@M04670:33:000000000-ATDPD:1:2106:10535:2693 1:N:0:GCTCATGA+GCGTAAGA
@M04670:33:000000000-ATDPD:1:2106:14914:2697 1:N:0:GCTCATGA+GCGTAAGA
@M04670:33:000000000-ATDPD:1:2106:8564:2702 1:N:0:GCTCATGA+GCGTACGA
@M04670:33:000000000-ATDPD:1:2106:14447:2719 1:N:0:GCTCATGA+GCGTAAGA
@M04670:33:000000000-ATDPD:1:2106:8554:2727 1:N:0:GCTCATGA+GCGTAAGA
@M04670:33:000000000-ATDPD:1:2106:6642:2736 1:N:0:GCTCATGA+GCGTAAGA
@M04670:33:000000000-ATDPD:1:2106:11119:2737 1:N:0:GCTCATGA+GCGTAAGA
@M04670:33:000000000-ATDPD:1:2106:9144:2737 1:N:0:GCTCATGA+GCGTAAGA
@M04670:33:000000000-ATDPD:1:2106:10391:2742 1:N:0:GCTCATGA+GCGTAAGA
@M04670:33:000000000-ATDPD:1:2106:10613:2742 1:N:0:GCTCATGA+GCGTAAGA
@M04670:33:000000000-ATDPD:1:2106:18975:2748 1:N:0:GCTCATGA+GCGTAAGA
@M04670:33:000000000-ATDPD:1:2106:9833:2772 1:N:0:GCTCATGA+GCGTAAGA
@M04670:33:000000000-ATDPD:1:2106:15481:2773 1:N:0:GCTCATGA+GCGTAAGA
@M04670:33:000000000-ATDPD:1:2106:6972:2812 1:N:0:GCTCATGA+GCGTAAGA
@M04670:33:000000000-ATDPD:1:2106:17313:2834 1:N:0:GCTCATGA+GCGTAAGA
@M04670:33:000000000-ATDPD:1:2106:12411:2835 1:N:0:GCTCATGA+GCGTAAGA
@M04670:33:000000000-ATDPD:1:2106:10288:2835 1:N:0:GCTCATGA+GCGTAAGA
@M04670:33:000000000-ATDPD:1:2106:24010:2841 1:N:0:GCTCATGA+GCGTAAGA
@M04670:33:000000000-ATDPD:1:2106:11693:2867 1:N:0:GCTCATGA+GCGTAAGA
@M04670:33:000000000-ATDPD:1:2106:13588:2877 1:N:0:GCTCATGA+GCGTAAGA
@M04670:33:000000000-ATDPD:1:2106:21139:2878 1:N:0:GCTCATGA+GCGTAAGA
@M04670:33:000000000-ATDPD:1:2106:6579:2881 1:N:0:GCTCATGA+GCGTAAGA
@M04670:33:000000000-ATDPD:1:2106:14393:2903 1:N:0:GCTCATGA+GCGTAAGA
@M04670:33:000000000-ATDPD:1:2106:13135:2904 1:N:0:GCTCATGA+GCGTAAGA
@M04670:33:000000000-ATDPD:1:2106:16959:2922 1:N:0:GCTCATGA+GCGTAAGA
@M04670:33:000000000-ATDPD:1:2106:20669:2924 1:N:0:GCTCATGA+GCGTAAGA
@M04670:33:000000000-ATDPD:1:2106:13023:2932 1:N:0:GCTCATGA+GCGTAAGA
@M04670:33:000000000-ATDPD:1:2106:7343:2945 1:N:0:GCTCATGA+CCGTAAGA
@M04670:33:000000000-ATDPD:1:2106:25039:2952 1:N:0:GCTCATGA+GCGTAAGA
@M04670:33:000000000-ATDPD:1:2106:14568:2958 1:N:0:GCTCATGA+GCGTAAGA
@M04670:33:000000000-ATDPD:1:2106:20588:3014 1:N:0:GCTCATGA+GCGTAAGA
@M04670:33:000000000-ATDPD:1:2106:20831:3043 1:N:0:GCTCATGA+GCGTAAGA
@M04670:33:000000000-ATDPD:1:2106:8551:3050 1:N:0:GCTCATGA+GCGTAAGA
@M04670:33:000000000-ATDPD:1:2106:8854:3068 1:N:0:GCTCATGA+GCGTAAGA
@M04670:33:000000000-ATDPD:1:2106:25106:3099 1:N:0:GCTCATGA+GCGTAAGA
@M04670:33:000000000-ATDPD:1:2106:17152:3109 1:N:0:GCTCATGA+GCGTAAGA
@M04670:33:000000000-ATDPD:1:2106:25171:3120 1:N:0:GCTCATGA+GCGTAAGA
@M04670:33:000000000-ATDPD:1:2106:22319:3123 1:N:0:GCTCATGA+GCGTAAGA
@M04670:33:000000000-ATDPD:1:2106:20907:3167 1:N:0:GCTCATGA+GCGTAAGA
@M04670:33:000000000-ATDPD:1:2106:23290:3173 1:N:0:GCTCATGA+GCGTAAGA
@M04670:33:000000000-ATDPD:1:2106:21804:3197 1:N:0:GCTCATGA+GCGTAAGA
@M04670:33:000000000-ATDPD:1:2106:10931:3212 1:N:0:GCTCATGA+GCGTAAGA
@M04670:33:000000000-ATDPD:1:2106:13068:3242 1:N:0:GCTCATGA+GCGTAAGA
@M04670:33:000000000-ATDPD:1:2106:5926:3282 1:N:0:GCTCATGA+GCGTAAGA
@M04670:33:000000000-ATDPD:1:2106:6394:3296 1:N:0:GCTCATGA+GCGTAAGA
@M04670:33:000000000-ATDPD:1:2106:13148:3327 1:N:0:GCTCATGA+GCGTAAGA
@M04670:33:000000000-ATDPD:1:2106:16211:3366 1:N:0:GCTCATGA+GCGTAAGA
@M04670:33:000000000-ATDPD:1:2106:8811:3366 1:N:0:GCTCATGA+GCGTAAGA
@M04670:33:000000000-ATDPD:1:2106:19456:3366 1:N:0:GCTCATGA+GCGTAAGA
@M04670:33:000000000-ATDPD:1:2106:18567:3408 1:N:0:GCTCATGA+GCGTAAGA
@M04670:33:000000000-ATDPD:1:2106:6811:3430 1:N:0:GCTCATGA+GCGTAAGA
@M04670:33:000000000-ATDPD:1:2106:19801:3432 1:N:0:GCTCATGA+GTGTAAGA
@M04670:33:000000000-ATDPD:1:2106:13571:3448 1:N:0:GCTCATGA+GCGTAAGA
@M04670:33:000000000-ATDPD:1:2106:10008:3467 1:N:0:GCTCATGA+GCGTAAGA
@M04670:33:000000000-ATDPD:1:2106:20551:3468 1:N:0:GCTCATGA+GCGTAAGA
@M04670:33:000000000-ATDPD:1:2106:17080:3471 1:N:0:GCTCATGA+GCGTAAGA
@M04670:33:000000000-ATDPD:1:2106:15202:3495 1:N:0:GCTCATGA+GCGTAAGA
@M04670:33:000000000-ATDPD:1:2106:14750:3505 1:N:0:GCTCATGA+GCGTAAGA
@M04670:33:000000000-ATDPD:1:2106:14037:3521 1:N:0:GCTCATGA+GCGTAAGA
@M04670:33:000000000-ATDPD:1:2106:23724:3535 1:N:0:GCTCATGA+GCGTAAGA
@M04670:33:000000000-ATDPD:1:2106:8637:3570 1:N:0:GCTCATGA+GCGTAAGA
@M04670:33:000000000-ATDPD:1:2106:6041:3595 1:N:0:GCTCATGA+GCGTAAGA
@M04670:33:000000000-ATDPD:1:2106:21428:3616 1:N:0:GCTCATGA+GCGTAAGA
@M04670:33:000000000-ATDPD:1:2106:10690:3629 1:N:0:GCTCATGA+GCGTAAGA
@M04670:33:000000000-ATDPD:1:2106:21324:3665 1:N:0:GCTCATGA+GCGTAAGA
@M04670:33:000000000-ATDPD:1:2106:24333:3675 1:N:0:GCTCATGA+GCGTAAGA
@M04670:33:000000000-ATDPD:1:2106:16607:3683 1:N:0:GCTCATGA+GCGTAAGA
@M04670:33:000000000-ATDPD:1:2106:14742:3689 1:N:0:GCTCATGA+GCGTAAGA
@M04670:33:000000000-ATDPD:1:2106:13317:3709 1:N:0:GCTCATGA+GCGTAAGA
@M04670:33:000000000-ATDPD:1:2106:11418:3750 1:N:0:GCACATGA+GCGTAAGA
@M04670:33:000000000-ATDPD:1:2106:11175:3779 1:N:0:GCTCATGA+GCGTAAGA
@M04670:33:000000000-ATDPD:1:2106:11097:3786 1:N:0:GCTCATGA+GCGTAAGA
@M04670:33:000000000-ATDPD:1:2106:15423:3792 1:N:0:GCTCATGA+GCGTAAGA
@M04670:33:000000000-ATDPD:1:2106:22044:3799 1:N:0:GCTCATGA+GCGTAAGA
@M04670:33:000000000-ATDPD:1:2106:10574:3810 1:N:0:GCTCATGA+GCGTAAGA
@M04670:33:000000000-ATDPD:1:2106:21103:3816 1:N:0:GCTCATGA+GCGTAAGA
@M04670:33:000000000-ATDPD:1:2106:17336:3817 1:N:0:GCTCATGA+GCGTAAGA
@M04670:33:000000000-ATDPD:1:2106:11161:3817 1:N:0:GCTCATGA+GCGTAAGA
@M04670:33:000000000-ATDPD:1:2106:12626:3826 1:N:0:GCTCATGA+GCGTAAGA
@M04670:33:000000000-ATDPD:1:2106:21682:3888 1:N:0:GCTCATGA+GCGTAAGA
@M04670:33:000000000-ATDPD:1:2106:20772:3906 1:N:0:GCTCATGA+GCGTAAGA
@M04670:33:000000000-ATDPD:1:2106:21687:3910 1:N:0:GCTCATGA+GCGTAAGA
@M04670:33:000000000-ATDPD:1:2106:24250:3921 1:N:0:GCTCATGA+GCGTAAGA
@M04670:33:000000000-ATDPD:1:2106:24365:3947 1:N:0:GCTCATGA+GCGTAAGA
@M04670:33:000000000-ATDPD:1:2106:9422:3949 1:N:0:GCTCATGA+GCGTAAGA
@M04670:33:000000000-ATDPD:1:2106:19300:3976 1:N:0:GCTCATGA+GCGTAAGA
@M04670:33:000000000-ATDPD:1:2106:15828:3977 1:N:0:GCTCATGA+GCGTAAGA
@M04670:33:000000000-ATDPD:1:2106:11774:3980 1:N:0:GCTCATGA+GCGTAAGA
@M04670:33:000000000-ATDPD:1:2106:21861:3989 1:N:0:GCTCATGA+GAGTAAGA
@M04670:33:000000000-ATDPD:1:2106:21848:3994 1:N:0:GCTCATGA+GCGTAAGA
@M04670:33:000000000-ATDPD:1:2106:15515:4007 1:N:0:GCTCATGA+GCGTAAGA
@M04670:33:000000000-ATDPD:1:2106:15656:4016 1:N:0:GCTCATGA+GCGTAAGA
@M04670:33:000000000-ATDPD:1:2106:21022:4022 1:N:0:GCTCATGA+GCGTAAGA
@M04670:33:000000000-ATDPD:1:2106:6052:4034 1:N:0:GCTCATGA+GCGTAAGA
@M04670:33:000000000-ATDPD:1:2106:9352:4051 1:N:0:GCTCATGA+GCGTACGA
@M04670:33:000000000-ATDPD:1:2106:21941:4085 1:N:0:ACTCATGA+ACGTAAGA
@M04670:33:000000000-ATDPD:1:2106:18285:4099 1:N:0:GCTCATGA+CCGTAAGA
@M04670:33:000000000-ATDPD:1:2106:17323:4132 1:N:0:GCTCATGA+GCGTAAGA
@M04670:33:000000000-ATDPD:1:2106:11002:4140 1:N:0:GCTCATGA+GCGTAAGA
@M04670:33:000000000-ATDPD:1:2106:9530:4147 1:N:0:GCTCATGA+GCGTAAGA
@M04670:33:000000000-ATDPD:1:2106:16749:4171 1:N:0:GCTCATGA+GCGTAAGA
@M04670:33:000000000-ATDPD:1:2106:23032:4196 1:N:0:GCTCATGA+GCGTAAGA
@M04670:33:000000000-ATDPD:1:2106:16231:4230 1:N:0:GCTCATGA+GCGTAAGA
@M04670:33:000000000-ATDPD:1:2106:22599:4242 1:N:0:GCTCATGA+GCGTAAGA
@M04670:33:000000000-ATDPD:1:2106:18791:4276 1:N:0:GCTCATGA+GCGTAAGA
@M04670:33:000000000-ATDPD:1:2106:20793:4287 1:N:0:GCTCATGA+GCGTAAGA
@M04670:33:000000000-ATDPD:1:2106:10858:4292 1:N:0:GCTCATGA+GCGTAAGA
@M04670:33:000000000-ATDPD:1:2106:9732:4317 1:N:0:GCTCATGA+GCGTAAGA
@M04670:33:000000000-ATDPD:1:2106:12867:4324 1:N:0:GCTCATGA+GCGTAAGA
@M04670:33:000000000-ATDPD:1:2106:18868:4346 1:N:0:GCTCATGA+GCGTAAGA
@M04670:33:000000000-ATDPD:1:2106:10473:4352 1:N:0:GCTCATGA+GCGTAAGA
@M04670:33:000000000-ATDPD:1:2106:10204:4359 1:N:0:GCTCATGA+GCGTAAGA
@M04670:33:000000000-ATDPD:1:2106:16344:4386 1:N:0:GCTCATGA+GCGTAAGA
@M04670:33:000000000-ATDPD:1:2106:18317:4390 1:N:0:GCTCATGA+GCGTAAGA
@M04670:33:000000000-ATDPD:1:2106:19738:4397 1:N:0:GCTCATGA+GCGTAAGA
@M04670:33:000000000-ATDPD:1:2106:23308:4414 1:N:0:GCTCATGA+GCGTAAGA
@M04670:33:000000000-ATDPD:1:2106:22679:4424 1:N:0:GCTCATGA+GCGTAAGA
@M04670:33:000000000-ATDPD:1:2106:23444:4451 1:N:0:GCTCATGA+GCGTAAGA
@M04670:33:000000000-ATDPD:1:2106:13247:4454 1:N:0:GCTCATGA+GCGTAAGA
@M04670:33:000000000-ATDPD:1:2106:22589:4468 1:N:0:GCTCATGA+GCGTAAGA
@M04670:33:000000000-ATDPD:1:2106:12445:4471 1:N:0:GCTCATGA+GCGTAAGA
@M04670:33:000000000-ATDPD:1:2106:24854:4472 1:N:0:GCTCATGA+GCGTAAGA
@M04670:33:000000000-ATDPD:1:2106:11642:4473 1:N:0:GCTCATGA+GCGTAAGA
@M04670:33:000000000-ATDPD:1:2106:21211:4485 1:N:0:GCTCATGA+GCGTAAGA
@M04670:33:000000000-ATDPD:1:2106:26421:4504 1:N:0:GCTCATGA+GCGTAAGA
@M04670:33:000000000-ATDPD:1:2106:23042:4529 1:N:0:GCTCATGA+GCGTAAGA
@M04670:33:000000000-ATDPD:1:2106:13390:4541 1:N:0:GCTCATGA+GCGTAAGA
@M04670:33:000000000-ATDPD:1:2106:17338:4549 1:N:0:GCTCATGA+GCGTAAGA
@M04670:33:000000000-ATDPD:1:2106:19365:4581 1:N:0:GCTCATGA+GCGTAAGA
@M04670:33:000000000-ATDPD:1:2106:23345:4586 1:N:0:GCTCATGA+GCGTAAGA
@M04670:33:000000000-ATDPD:1:2106:4786:4608 1:N:0:GCTCATGA+GCGTAAGA
@M04670:33:000000000-ATDPD:1:2106:19172:4657 1:N:0:GCTCATGA+GCGTAAGA
@M04670:33:000000000-ATDPD:1:2106:19530:4659 1:N:0:GCTCATGA+GCGTAAGA
@M04670:33:000000000-ATDPD:1:2106:23286:4670 1:N:0:GCTCATGA+GCGTAAGA
@M04670:33:000000000-ATDPD:1:2106:9321:4676 1:N:0:GCTCATGA+GCGTAAGA
@M04670:33:000000000-ATDPD:1:2106:25265:4686 1:N:0:GCTCATGA+GCGTAAGA
@M04670:33:000000000-ATDPD:1:2106:6875:4692 1:N:0:GCTCATGA+GTGTAAGA
@M04670:33:000000000-ATDPD:1:2106:14674:4710 1:N:0:GCTCATGA+GCGTAAGA
@M04670:33:000000000-ATDPD:1:2106:19906:4718 1:N:0:GCTCATGA+GCGTAAGA
@M04670:33:000000000-ATDPD:1:2106:8636:4726 1:N:0:GCTCATGA+GCGTAAGA
@M04670:33:000000000-ATDPD:1:2106:5704:4734 1:N:0:GCTCATGA+GCGTAAGA
@M04670:33:000000000-ATDPD:1:2106:24083:4745 1:N:0:GCTCATGA+GCGTAAGA
@M04670:33:000000000-ATDPD:1:2106:4894:4774 1:N:0:GCTCATGA+GCGTAAGA
@M04670:33:000000000-ATDPD:1:2106:9326:4784 1:N:0:GCTCATGA+GCGTAAGA
@M04670:33:000000000-ATDPD:1:2106:15221:4787 1:N:0:GCTCATGA+GCGTAAGA
@M04670:33:000000000-ATDPD:1:2106:14758:4798 1:N:0:GCTCATGA+GCGTAAGA
@M04670:33:000000000-ATDPD:1:2106:26542:4804 1:N:0:GCTCATGA+GCGTAAGA
@M04670:33:000000000-ATDPD:1:2106:12509:4810 1:N:0:GCTCATGA+GCGTAAGA
@M04670:33:000000000-ATDPD:1:2106:12773:4829 1:N:0:GCTCATGA+GCGTAAGA
@M04670:33:000000000-ATDPD:1:2106:6564:4833 1:N:0:GCTCATGA+GCGTAAGT
@M04670:33:000000000-ATDPD:1:2106:18535:4843 1:N:0:GCTCATGA+GCGTAAGA
@M04670:33:000000000-ATDPD:1:2106:18604:4860 1:N:0:GCTCATGA+GCGTAAGA
@M04670:33:000000000-ATDPD:1:2106:26251:4862 1:N:0:GCTCATGA+GCGTAAGA
@M04670:33:000000000-ATDPD:1:2106:6420:4875 1:N:0:GCTCATCA+GCGTAAGA
@M04670:33:000000000-ATDPD:1:2106:15186:4918 1:N:0:GCTCATGA+GCGTAAGA
@M04670:33:000000000-ATDPD:1:2106:21804:4947 1:N:0:GCTCATGA+GCGTAAGA
@M04670:33:000000000-ATDPD:1:2106:10410:4955 1:N:0:GCTCATGA+GCGTAAGA
@M04670:33:000000000-ATDPD:1:2106:15372:4965 1:N:0:GCTCATGA+GCGTAAGA
@M04670:33:000000000-ATDPD:1:2106:23829:4966 1:N:0:GCTCATGA+GCGTAAGA
@M04670:33:000000000-ATDPD:1:2106:20196:4976 1:N:0:GCTCATGA+GCGTAAGA
@M04670:33:000000000-ATDPD:1:2106:7352:5040 1:N:0:GCTCATGA+GCGTAAGA
@M04670:33:000000000-ATDPD:1:2106:26760:5060 1:N:0:GCTCATGA+GCGTAAGA
@M04670:33:000000000-ATDPD:1:2106:5262:5090 1:N:0:GCTCATGA+GCGTAAGA
@M04670:33:000000000-ATDPD:1:2106:4746:5132 1:N:0:GCTCATGA+GCGTAAGA
@M04670:33:000000000-ATDPD:1:2106:21379:5134 1:N:0:GCTCATGA+GCGTAAGA
@M04670:33:000000000-ATDPD:1:2106:20960:5168 1:N:0:GCTCATGA+GCGTAAGA
@M04670:33:000000000-ATDPD:1:2106:15912:5179 1:N:0:GCTCATGA+GCGTAAGA
@M04670:33:000000000-ATDPD:1:2106:16944:5189 1:N:0:GCTCATGA+GCGTAAGA
@M04670:33:000000000-ATDPD:1:2106:26147:5215 1:N:0:GCTCATGA+GCGTAAGA
@M04670:33:000000000-ATDPD:1:2106:22632:5222 1:N:0:GCTCATGA+GCGTAAGA
@M04670:33:000000000-ATDPD:1:2106:13960:5232 1:N:0:GCTCATGA+GCGTAAGA
@M04670:33:000000000-ATDPD:1:2106:24153:5233 1:N:0:GCTCATGA+TCGTAAGA
@M04670:33:000000000-ATDPD:1:2106:12555:5234 1:N:0:GCTCATGA+GCGTAAGA
@M04670:33:000000000-ATDPD:1:2106:15114:5254 1:N:0:GCTCATGA+GCGTAAGA
@M04670:33:000000000-ATDPD:1:2106:17661:5266 1:N:0:GCTCATGA+GCGTAAGA
@M04670:33:000000000-ATDPD:1:2106:25015:5269 1:N:0:GCTCATGA+GCGTAAGA
@M04670:33:000000000-ATDPD:1:2106:19481:5269 1:N:0:GCTCATGA+GCGTAAGA
@M04670:33:000000000-ATDPD:1:2106:14597:5274 1:N:0:GCTCATGA+GCGTAAGA
@M04670:33:000000000-ATDPD:1:2106:23955:5274 1:N:0:GCTCATGA+GCGTAAGA
@M04670:33:000000000-ATDPD:1:2106:25270:5280 1:N:0:GCTCATGA+GCGTAAGA
@M04670:33:000000000-ATDPD:1:2106:22700:5284 1:N:0:GCTCATGA+GCGTAAGA
@M04670:33:000000000-ATDPD:1:2106:20098:5288 1:N:0:GCTCATGA+GCGTAAGA
@M04670:33:000000000-ATDPD:1:2106:5901:5289 1:N:0:GCTCATGA+GCGTAAGA
@M04670:33:000000000-ATDPD:1:2106:19578:5303 1:N:0:GCTCATGA+GCGTAAGA
@M04670:33:000000000-ATDPD:1:2106:9075:5328 1:N:0:GCTCATGA+GCGTAAGA
@M04670:33:000000000-ATDPD:1:2106:12998:5348 1:N:0:GCTCATGA+GCGTAAGA
@M04670:33:000000000-ATDPD:1:2106:4916:5370 1:N:0:GCTCATGA+GCGTAAGA
@M04670:33:000000000-ATDPD:1:2106:12108:5373 1:N:0:GCTCATGA+GCGTAAGA
@M04670:33:000000000-ATDPD:1:2106:22121:5373 1:N:0:GCTCATGA+GCGTAAGA
@M04670:33:000000000-ATDPD:1:2106:12140:5379 1:N:0:GCTCATGA+GCGTAAGA
@M04670:33:000000000-ATDPD:1:2106:24535:5390 1:N:0:GCTCATGA+GCGTAAGA
@M04670:33:000000000-ATDPD:1:2106:23450:5415 1:N:0:GCTCATGA+GCGTAAGA
@M04670:33:000000000-ATDPD:1:2106:9862:5416 1:N:0:GCTCATGA+GCGTAAGA
@M04670:33:000000000-ATDPD:1:2106:24014:5417 1:N:0:GCTCATGA+GCGTAAGA
@M04670:33:000000000-ATDPD:1:2106:7836:5434 1:N:0:GCTCATGA+GCGTAAGA
@M04670:33:000000000-ATDPD:1:2106:9078:5445 1:N:0:GCTCATGA+GCGTAAGA
@M04670:33:000000000-ATDPD:1:2106:15163:5449 1:N:0:GCTCATGA+GCGTAAGA
@M04670:33:000000000-ATDPD:1:2106:14020:5462 1:N:0:GCTCATGA+GCGTAAGA
@M04670:33:000000000-ATDPD:1:2106:18512:5490 1:N:0:GCTCATGA+GCGTAAGA
@M04670:33:000000000-ATDPD:1:2106:13300:5512 1:N:0:GCTCATGA+GCGTAAGA
@M04670:33:000000000-ATDPD:1:2106:25921:5521 1:N:0:GCTCATGA+GCGTAAGA
@M04670:33:000000000-ATDPD:1:2106:12674:5526 1:N:0:GCTCATGA+GCGTAAGA
@M04670:33:000000000-ATDPD:1:2106:20330:5537 1:N:0:GCTCATGA+GCGTAAGA
@M04670:33:000000000-ATDPD:1:2106:26492:5538 1:N:0:GCTCATGA+GCGTAAGA
@M04670:33:000000000-ATDPD:1:2106:18347:5542 1:N:0:GCTCATGA+GCGTAAGA
@M04670:33:000000000-ATDPD:1:2106:15815:5557 1:N:0:GCTCATGA+GCGTAAGA
@M04670:33:000000000-ATDPD:1:2106:14671:5560 1:N:0:GCTCATGA+GCGTAAGA
@M04670:33:000000000-ATDPD:1:2106:17105:5562 1:N:0:GCTCATGA+GCGTAAGA
@M04670:33:000000000-ATDPD:1:2106:17320:5572 1:N:0:GCTCATGA+GCGTAAGA
@M04670:33:000000000-ATDPD:1:2106:23588:5578 1:N:0:GCTCATGA+GCGTAAGA
@M04670:33:000000000-ATDPD:1:2106:4987:5584 1:N:0:GCTCATGA+GCGTAAGA
@M04670:33:000000000-ATDPD:1:2106:18449:5589 1:N:0:GCTCATGA+GAGTAAGA
@M04670:33:000000000-ATDPD:1:2106:14148:5595 1:N:0:GCTCATGA+GCGTAAGA
@M04670:33:000000000-ATDPD:1:2106:13472:5608 1:N:0:GCTCATGA+GCGTAAGA
@M04670:33:000000000-ATDPD:1:2106:18465:5616 1:N:0:GCTCATGA+GCGTAAGA
@M04670:33:000000000-ATDPD:1:2106:11267:5633 1:N:0:GCTCATGA+GCGTAAGA
@M04670:33:000000000-ATDPD:1:2106:15397:5655 1:N:0:GCTCATGA+GCGTAAGA
@M04670:33:000000000-ATDPD:1:2106:9258:5670 1:N:0:GCTCATGA+GCGTAAGA
@M04670:33:000000000-ATDPD:1:2106:21385:5672 1:N:0:GCTCATGA+GCGTAAGA
@M04670:33:000000000-ATDPD:1:2106:26577:5683 1:N:0:GCTCATGA+GCGTAAGA
@M04670:33:000000000-ATDPD:1:2106:27097:5684 1:N:0:GCTCATGA+GCGTAAGA
@M04670:33:000000000-ATDPD:1:2106:21738:5717 1:N:0:GCTCATGA+GCGTAAGA
@M04670:33:000000000-ATDPD:1:2106:22308:5719 1:N:0:GCTCATGA+GCGTAAGA
@M04670:33:000000000-ATDPD:1:2106:19375:5736 1:N:0:GCTCATGA+GCGTAAGA
@M04670:33:000000000-ATDPD:1:2106:17963:5741 1:N:0:GCTCATGA+GCGTAAGA
@M04670:33:000000000-ATDPD:1:2106:14225:5742 1:N:0:GCTCATGA+GCGTAAGA
@M04670:33:000000000-ATDPD:1:2106:6611:5765 1:N:0:GCTCATGA+GCGTAAGA
@M04670:33:000000000-ATDPD:1:2106:17652:5777 1:N:0:GCTCATGA+GCGTAAGA
@M04670:33:000000000-ATDPD:1:2106:24769:5785 1:N:0:GCTCATGA+GCGTAAGA
@M04670:33:000000000-ATDPD:1:2106:13092:5800 1:N:0:GCTCATGA+GCGTAAGA
@M04670:33:000000000-ATDPD:1:2106:18381:5839 1:N:0:GCTCATGA+GCGTAAGA
@M04670:33:000000000-ATDPD:1:2106:9325:5840 1:N:0:GCTCATGA+GCGTAAGA
@M04670:33:000000000-ATDPD:1:2106:10101:5854 1:N:0:GCTCATGA+GCGTAAGA
@M04670:33:000000000-ATDPD:1:2106:16087:5858 1:N:0:GCTCATGA+GCGTAAGA
@M04670:33:000000000-ATDPD:1:2106:17576:5873 1:N:0:GCTCATGA+GCGTAAGA
@M04670:33:000000000-ATDPD:1:2106:8814:5875 1:N:0:GCTCATGA+GCGTAAGA
@M04670:33:000000000-ATDPD:1:2106:9505:5876 1:N:0:GCTCATGA+GCGTAAGA
@M04670:33:000000000-ATDPD:1:2106:4170:5879 1:N:0:GCTCATGA+GCGTAAGA
@M04670:33:000000000-ATDPD:1:2106:19721:5904 1:N:0:GCTCATAA+GCGTAAGA
@M04670:33:000000000-ATDPD:1:2106:13678:5905 1:N:0:GCTCATGA+GCGTAAGA
@M04670:33:000000000-ATDPD:1:2106:19618:5942 1:N:0:GCTCATGA+GCGTAAGA
@M04670:33:000000000-ATDPD:1:2106:4411:5945 1:N:0:GCTCATGA+GCGTAAGA
@M04670:33:000000000-ATDPD:1:2106:14815:5965 1:N:0:GCTCATGA+GCGTAAGA
@M04670:33:000000000-ATDPD:1:2106:18277:5965 1:N:0:GCTCATGA+GAGTAAGA
@M04670:33:000000000-ATDPD:1:2106:15294:5979 1:N:0:GCTCATGA+GCGTAAGA
@M04670:33:000000000-ATDPD:1:2106:11760:5995 1:N:0:GCTCATGA+GCGTAAGA
@M04670:33:000000000-ATDPD:1:2106:17440:5999 1:N:0:GCTCATGA+GCGTAAGA
@M04670:33:000000000-ATDPD:1:2106:22405:6000 1:N:0:GCTCATGA+GCGTAAGA
@M04670:33:000000000-ATDPD:1:2106:6319:6034 1:N:0:GCTCATGA+GCGTAACA
@M04670:33:000000000-ATDPD:1:2106:5829:6035 1:N:0:GCTCATGA+GCGTAAGA
@M04670:33:000000000-ATDPD:1:2106:20251:6038 1:N:0:GCTCATGA+GCGTAAGA
@M04670:33:000000000-ATDPD:1:2106:9764:6053 1:N:0:GCTCATGA+GCGTAAGA
@M04670:33:000000000-ATDPD:1:2106:5262:6056 1:N:0:GCTCATGA+GCGTAAGA
@M04670:33:000000000-ATDPD:1:2106:22638:6067 1:N:0:GCTCATGA+GCGTAAGA
@M04670:33:000000000-ATDPD:1:2106:10813:6094 1:N:0:GCTCATGA+GCGTAAGA
@M04670:33:000000000-ATDPD:1:2106:20947:6097 1:N:0:GCTCATGA+GCGTAAGA
@M04670:33:000000000-ATDPD:1:2106:19675:6107 1:N:0:GCTCATGA+GCGTAAGA
@M04670:33:000000000-ATDPD:1:2106:10568:6122 1:N:0:GCTCATGA+GCGTAAGA
@M04670:33:000000000-ATDPD:1:2106:9325:6138 1:N:0:GCTCATGA+GCGTAAGA
@M04670:33:000000000-ATDPD:1:2106:14022:6216 1:N:0:GCTCATGA+GCGTAAGA
@M04670:33:000000000-ATDPD:1:2106:17466:6218 1:N:0:GCTCATGA+GCGTAAGA
@M04670:33:000000000-ATDPD:1:2106:18825:6225 1:N:0:GCTCATGA+GCGTAAGA
@M04670:33:000000000-ATDPD:1:2106:26814:6226 1:N:0:GCTCATGA+GCGTAAGA
@M04670:33:000000000-ATDPD:1:2106:14883:6241 1:N:0:GCTCATGA+GCGTAAGA
@M04670:33:000000000-ATDPD:1:2106:20217:6246 1:N:0:GCTCATGA+GCGTAAGA
@M04670:33:000000000-ATDPD:1:2106:11307:6247 1:N:0:GCTCATGA+GCGTAAGA
@M04670:33:000000000-ATDPD:1:2106:27194:6249 1:N:0:GCTCATGA+GCGTAAGA
@M04670:33:000000000-ATDPD:1:2106:6752:6251 1:N:0:GCTCATGA+GCGTAAGA
@M04670:33:000000000-ATDPD:1:2106:21629:6274 1:N:0:GCTCATGA+GCGTAAGA
@M04670:33:000000000-ATDPD:1:2106:16743:6291 1:N:0:GCTCATGA+GCGTAAGA
@M04670:33:000000000-ATDPD:1:2106:18990:6294 1:N:0:GCTCATGA+GCGTAAGA
@M04670:33:000000000-ATDPD:1:2106:9719:6296 1:N:0:GCTCATGA+GCGTAAGA
@M04670:33:000000000-ATDPD:1:2106:8883:6303 1:N:0:GCTCATGA+GCGTAAGA
@M04670:33:000000000-ATDPD:1:2106:26856:6316 1:N:0:GCTCATGA+GCGTAAGA
@M04670:33:000000000-ATDPD:1:2106:17691:6329 1:N:0:GCTCATGA+GCGTAAGA
@M04670:33:000000000-ATDPD:1:2106:18237:6365 1:N:0:GCTCATGA+GCGTAAGA
@M04670:33:000000000-ATDPD:1:2106:14484:6375 1:N:0:GCTCATGA+GCGTAAGA
@M04670:33:000000000-ATDPD:1:2106:7407:6411 1:N:0:GCTCATGA+GCGTAAGA
@M04670:33:000000000-ATDPD:1:2106:20793:6437 1:N:0:GCTCATGA+GCGTAAGA
@M04670:33:000000000-ATDPD:1:2106:21470:6448 1:N:0:GCTCATGA+GCGTAAGA
@M04670:33:000000000-ATDPD:1:2106:23720:6459 1:N:0:GCTCATGA+GCGTAAGA
@M04670:33:000000000-ATDPD:1:2106:20166:6463 1:N:0:GCTCATGA+GCGTAAGA
@M04670:33:000000000-ATDPD:1:2106:22846:6473 1:N:0:GCTCATGA+GCGTAAGA
@M04670:33:000000000-ATDPD:1:2106:17198:6475 1:N:0:GCTCATGA+GCGTAAGA
@M04670:33:000000000-ATDPD:1:2106:23142:6480 1:N:0:GCTCATGA+GCGTAAGA
@M04670:33:000000000-ATDPD:1:2106:16785:6483 1:N:0:GCTCATGA+GCGTAAGA
@M04670:33:000000000-ATDPD:1:2106:6363:6486 1:N:0:GCTCATGA+GCGTAAGA
@M04670:33:000000000-ATDPD:1:2106:22354:6514 1:N:0:GCTCATGA+GCGTAAGA
@M04670:33:000000000-ATDPD:1:2106:5475:6518 1:N:0:GCTCATGA+GCGTAAGA
@M04670:33:000000000-ATDPD:1:2106:10580:6540 1:N:0:GCTCATGA+GCGTAAGA
@M04670:33:000000000-ATDPD:1:2106:6244:6549 1:N:0:GCTCATGA+GCGTAAGA
@M04670:33:000000000-ATDPD:1:2106:11244:6575 1:N:0:GCTCATGA+GCGTAAGA
@M04670:33:000000000-ATDPD:1:2106:15666:6584 1:N:0:GCTCATGA+GCGTAAGA
@M04670:33:000000000-ATDPD:1:2106:17669:6592 1:N:0:GCTCATGA+GCGTAAGA
@M04670:33:000000000-ATDPD:1:2106:5404:6593 1:N:0:GCTCATGA+GCGTAAGT
@M04670:33:000000000-ATDPD:1:2106:16182:6631 1:N:0:GCTCATGA+GCGTAAGA
@M04670:33:000000000-ATDPD:1:2106:21110:6638 1:N:0:GCTCATGA+GCGTAAGA
@M04670:33:000000000-ATDPD:1:2106:19094:6641 1:N:0:GCTCATGA+GCGTAAGA
@M04670:33:000000000-ATDPD:1:2106:15388:6653 1:N:0:GCTCATGA+GCGTAAGA
@M04670:33:000000000-ATDPD:1:2106:4325:6679 1:N:0:GCTCATGA+GCGTAAGA
@M04670:33:000000000-ATDPD:1:2106:20981:6685 1:N:0:GCTCATGA+GCGTAAGA
@M04670:33:000000000-ATDPD:1:2106:18108:6700 1:N:0:GCTCATGA+GCGTAAGA
@M04670:33:000000000-ATDPD:1:2106:19125:6701 1:N:0:GCTCATGA+GCGTAAGA
@M04670:33:000000000-ATDPD:1:2106:14274:6703 1:N:0:GCTCATGA+GCGTAAGA
@M04670:33:000000000-ATDPD:1:2106:23351:6709 1:N:0:GCTCATGA+GCGTAAGA
@M04670:33:000000000-ATDPD:1:2106:11796:6723 1:N:0:GCTCATGA+GCGTAAGA
@M04670:33:000000000-ATDPD:1:2106:20802:6729 1:N:0:GCTCATGA+GCGTAAGA
@M04670:33:000000000-ATDPD:1:2106:15536:6733 1:N:0:GCTCATGA+GCGTAAGA
@M04670:33:000000000-ATDPD:1:2106:21653:6743 1:N:0:GCTCATGA+GCGTAAGA
@M04670:33:000000000-ATDPD:1:2106:20265:6753 1:N:0:GCTCATGA+GCGTAAGA
@M04670:33:000000000-ATDPD:1:2106:26333:6767 1:N:0:GCTCATGA+GCGTAAGA
@M04670:33:000000000-ATDPD:1:2106:25466:6768 1:N:0:GCTCATGA+GCGTAAGA
@M04670:33:000000000-ATDPD:1:2106:12831:6786 1:N:0:GCTCATGA+GCGTAAGA
@M04670:33:000000000-ATDPD:1:2106:21751:6786 1:N:0:GCTCATGA+GCGTAAGA
@M04670:33:000000000-ATDPD:1:2106:15376:6797 1:N:0:GCTCATGA+GCGTAAGA
@M04670:33:000000000-ATDPD:1:2106:15311:6816 1:N:0:GCTCATGA+GCGTAAGA
@M04670:33:000000000-ATDPD:1:2106:25496:6817 1:N:0:GCTCATGA+GCGTAAGA
@M04670:33:000000000-ATDPD:1:2106:14033:6828 1:N:0:GCTCATGA+GCGTAAGA
@M04670:33:000000000-ATDPD:1:2106:8679:6838 1:N:0:GCTCATGA+GCGTAAGA
@M04670:33:000000000-ATDPD:1:2106:14780:6844 1:N:0:GCTCATGA+GCGTAAGA
@M04670:33:000000000-ATDPD:1:2106:9750:6850 1:N:0:GCTCATGA+GCGTAAGA
@M04670:33:000000000-ATDPD:1:2106:6232:6866 1:N:0:GCTCATGA+GCGTAAGA
@M04670:33:000000000-ATDPD:1:2106:23194:6877 1:N:0:GCTCATGA+GCGTAAGA
@M04670:33:000000000-ATDPD:1:2106:4367:6893 1:N:0:GCTCATGA+GCGTAAGA
@M04670:33:000000000-ATDPD:1:2106:8750:6896 1:N:0:GCTCATGA+GCGTAAGA
@M04670:33:000000000-ATDPD:1:2106:10375:6903 1:N:0:GCTCATGA+GCGTAAGA
@M04670:33:000000000-ATDPD:1:2106:23862:6906 1:N:0:GCTCATGA+GCGTAAGA
@M04670:33:000000000-ATDPD:1:2106:23668:6912 1:N:0:GCTCATGA+GCGTAAGA
@M04670:33:000000000-ATDPD:1:2106:26755:6930 1:N:0:GCTCATGA+GCGTAAGA
@M04670:33:000000000-ATDPD:1:2106:16664:6972 1:N:0:GCTCATGA+GCGTAAGA
@M04670:33:000000000-ATDPD:1:2106:6549:6995 1:N:0:GCTCATGA+GCGTAAGA
@M04670:33:000000000-ATDPD:1:2106:25768:7002 1:N:0:GCTCATGA+GCGTAAGA
@M04670:33:000000000-ATDPD:1:2106:15234:7011 1:N:0:GCTCATGA+GCGTAAGA
@M04670:33:000000000-ATDPD:1:2106:9840:7020 1:N:0:GCTCATGA+GCGTAAGA
@M04670:33:000000000-ATDPD:1:2106:5378:7023 1:N:0:GCTCATGA+GCGTAAGA
@M04670:33:000000000-ATDPD:1:2106:21426:7044 1:N:0:GCTCATGA+GCGTAAGA
@M04670:33:000000000-ATDPD:1:2106:23841:7066 1:N:0:GCTCATGA+GCGTAAGA
@M04670:33:000000000-ATDPD:1:2106:6805:7090 1:N:0:GCTCATGA+GCGTAAGA
@M04670:33:000000000-ATDPD:1:2106:25643:7108 1:N:0:GCTCATGA+GCGTAAGA
@M04670:33:000000000-ATDPD:1:2106:11380:7137 1:N:0:GCTCATGA+GCGTAAGA
@M04670:33:000000000-ATDPD:1:2106:17951:7138 1:N:0:GCTCATGA+GCGTAAGA
@M04670:33:000000000-ATDPD:1:2106:22195:7141 1:N:0:GCTCATGA+GCGTAAGA
@M04670:33:000000000-ATDPD:1:2106:17142:7160 1:N:0:GCTCATGA+GCGTAAGA
@M04670:33:000000000-ATDPD:1:2106:28232:7163 1:N:0:GCTCATGA+GCGTAAGA
@M04670:33:000000000-ATDPD:1:2106:14121:7169 1:N:0:GCTCATGA+GCGTAAGA
@M04670:33:000000000-ATDPD:1:2106:19812:7208 1:N:0:GCTCATGA+GCGTAAGA
@M04670:33:000000000-ATDPD:1:2106:7781:7210 1:N:0:GCTCATGA+GCGTAAGA
@M04670:33:000000000-ATDPD:1:2106:8752:7226 1:N:0:GCTCATGA+GCGTAAGA
@M04670:33:000000000-ATDPD:1:2106:10919:7235 1:N:0:GCTCATGA+GCGTAAGA
@M04670:33:000000000-ATDPD:1:2106:6871:7241 1:N:0:GCTCATGA+GCGTAAGA
@M04670:33:000000000-ATDPD:1:2106:18310:7258 1:N:0:GCTCATGA+GCGTAAGA
@M04670:33:000000000-ATDPD:1:2106:23105:7258 1:N:0:GCTCATGA+GCGTAAGA
@M04670:33:000000000-ATDPD:1:2106:17066:7273 1:N:0:GCTCATGA+GCGTAAGA
@M04670:33:000000000-ATDPD:1:2106:6399:7275 1:N:0:GCTCATGA+GCGTAAGA
@M04670:33:000000000-ATDPD:1:2106:6309:7291 1:N:0:GCTCATGA+GCGTAAGA
@M04670:33:000000000-ATDPD:1:2106:13934:7320 1:N:0:GCTCATGA+GCGTAAGA
@M04670:33:000000000-ATDPD:1:2106:7583:7323 1:N:0:GCTCATGA+GCGTAAGA
@M04670:33:000000000-ATDPD:1:2106:16905:7335 1:N:0:GCTCATGA+GCGTAAGA
@M04670:33:000000000-ATDPD:1:2106:17541:7336 1:N:0:GCTCATGA+GCGTAAGA
@M04670:33:000000000-ATDPD:1:2106:15482:7342 1:N:0:GCTAATGA+GCGTAAGA
@M04670:33:000000000-ATDPD:1:2106:17852:7343 1:N:0:GCTCATGA+GCGTAAGA
@M04670:33:000000000-ATDPD:1:2106:22536:7349 1:N:0:GCTCATGA+GCGTAAGA
@M04670:33:000000000-ATDPD:1:2106:18994:7349 1:N:0:GCTCATGA+GCGTAAGA
@M04670:33:000000000-ATDPD:1:2106:7193:7367 1:N:0:GCTCATGA+GCGTAAGA
@M04670:33:000000000-ATDPD:1:2106:11253:7379 1:N:0:GCTCATGA+GCGTAAGA
@M04670:33:000000000-ATDPD:1:2106:9449:7380 1:N:0:GCTCATGA+GCGTAAGA
@M04670:33:000000000-ATDPD:1:2106:6421:7385 1:N:0:GCTCATGA+GCGTAAGA
@M04670:33:000000000-ATDPD:1:2106:22296:7389 1:N:0:GCTCATGA+GCGTAAGA
@M04670:33:000000000-ATDPD:1:2106:17887:7396 1:N:0:GCTCATGA+GCGTAAGA
@M04670:33:000000000-ATDPD:1:2106:5384:7398 1:N:0:GCTCATGA+GCGTAAGA
@M04670:33:000000000-ATDPD:1:2106:13740:7417 1:N:0:GCTCATGA+GCGTAAGA
@M04670:33:000000000-ATDPD:1:2106:17571:7422 1:N:0:GCTCATGA+GCGTAAGA
@M04670:33:000000000-ATDPD:1:2106:18997:7426 1:N:0:GCTCATGA+GCGTAAGA
@M04670:33:000000000-ATDPD:1:2106:4685:7432 1:N:0:GCTCATGA+GCGTAAGA
@M04670:33:000000000-ATDPD:1:2106:19162:7452 1:N:0:GCTCATGA+GCGTAAGA
@M04670:33:000000000-ATDPD:1:2106:10497:7457 1:N:0:GCTCATGA+GCGTAAGA
@M04670:33:000000000-ATDPD:1:2106:11859:7473 1:N:0:GCTCATGA+GCGTAAGA
@M04670:33:000000000-ATDPD:1:2106:8817:7478 1:N:0:GCTCATGA+GCGTAAGA
@M04670:33:000000000-ATDPD:1:2106:25319:7494 1:N:0:GCTCATGA+GCGTAAGA
@M04670:33:000000000-ATDPD:1:2106:28374:7525 1:N:0:GCTCATGA+GCGTAAGA
@M04670:33:000000000-ATDPD:1:2106:13660:7541 1:N:0:GCTCATGA+GCGTAAGA
@M04670:33:000000000-ATDPD:1:2106:11130:7545 1:N:0:GCTCATGA+CCGTAAGA
@M04670:33:000000000-ATDPD:1:2106:9857:7548 1:N:0:GCTCATGA+GCGTAAGA
@M04670:33:000000000-ATDPD:1:2106:10067:7562 1:N:0:GCTCATGA+TCGTAAGA
@M04670:33:000000000-ATDPD:1:2106:10112:7563 1:N:0:GCTCATGA+GCGTAAGA
@M04670:33:000000000-ATDPD:1:2106:24128:7569 1:N:0:GCTCATGA+GCGTAAGA
@M04670:33:000000000-ATDPD:1:2106:5866:7587 1:N:0:GCTCATGA+GCGTAAGA
@M04670:33:000000000-ATDPD:1:2106:25825:7592 1:N:0:GCTCATGA+GCGTAAGA
@M04670:33:000000000-ATDPD:1:2106:12319:7628 1:N:0:GCTCATGA+GCGTAAGA
@M04670:33:000000000-ATDPD:1:2106:23624:7631 1:N:0:GCTCATGA+GCGTAAGA
@M04670:33:000000000-ATDPD:1:2106:14461:7639 1:N:0:GCTCATGA+GCGTAAGA
@M04670:33:000000000-ATDPD:1:2106:5372:7648 1:N:0:GCTCATGA+GCGTAAGA
@M04670:33:000000000-ATDPD:1:2106:17273:7667 1:N:0:GCTCATGA+GCGTAAGA
@M04670:33:000000000-ATDPD:1:2106:14849:7680 1:N:0:GCTAATGA+GCGTAAGA
@M04670:33:000000000-ATDPD:1:2106:15955:7684 1:N:0:GCTCATGA+GCGTAAGA
@M04670:33:000000000-ATDPD:1:2106:4721:7693 1:N:0:GCTCATGA+GCGTAAGA
@M04670:33:000000000-ATDPD:1:2106:20297:7697 1:N:0:GCTCATGA+GCGTAAGA
@M04670:33:000000000-ATDPD:1:2106:11937:7723 1:N:0:GCTCATGA+GCGTAAGA
@M04670:33:000000000-ATDPD:1:2106:9988:7758 1:N:0:GCTCATGA+GCGTAAGA
@M04670:33:000000000-ATDPD:1:2106:17461:7768 1:N:0:GCTCATGA+GCGTAAGA
@M04670:33:000000000-ATDPD:1:2106:16728:7776 1:N:0:GCTCATGA+GCGTAAGA
@M04670:33:000000000-ATDPD:1:2106:9274:7783 1:N:0:GCTCATGA+GCGTAAGA
@M04670:33:000000000-ATDPD:1:2106:24563:7819 1:N:0:GCTCATGA+GCGTAAGA
@M04670:33:000000000-ATDPD:1:2106:13788:7827 1:N:0:GCTCATGA+GCGTAAGA
@M04670:33:000000000-ATDPD:1:2106:13965:7828 1:N:0:GCTCATGA+GCGTAAGA
@M04670:33:000000000-ATDPD:1:2106:16730:7830 1:N:0:GCTCATGA+GCGTAAGA
@M04670:33:000000000-ATDPD:1:2106:12851:7848 1:N:0:GCTCATGA+GCGTAAGA
@M04670:33:000000000-ATDPD:1:2106:21875:7848 1:N:0:GCTCATGA+GCGTAAGA
@M04670:33:000000000-ATDPD:1:2106:10152:7853 1:N:0:GCTCATGA+GCGTAAGA
@M04670:33:000000000-ATDPD:1:2106:18135:7861 1:N:0:GCTCATGA+GCGTAAGA
@M04670:33:000000000-ATDPD:1:2106:21489:7873 1:N:0:GCTCATGA+GCGTAAGA
@M04670:33:000000000-ATDPD:1:2106:3746:7882 1:N:0:GCTCATGA+GCGTAAGA
@M04670:33:000000000-ATDPD:1:2106:4880:7885 1:N:0:GCTCATGA+GCGTAAGA
@M04670:33:000000000-ATDPD:1:2106:10143:7890 1:N:0:GCTCATGA+GCGTAAGA
@M04670:33:000000000-ATDPD:1:2106:13563:7892 1:N:0:GCTCATGA+GCGTAAGA
@M04670:33:000000000-ATDPD:1:2106:5088:7903 1:N:0:GCTCATGA+GCGTAAGA
@M04670:33:000000000-ATDPD:1:2106:2916:7907 1:N:0:GCTCATGA+GCGTAAGA
@M04670:33:000000000-ATDPD:1:2106:22310:7913 1:N:0:GCTCATGA+GCGTAAGA
@M04670:33:000000000-ATDPD:1:2106:17727:7919 1:N:0:GCTCATGA+GCGTAAGA
@M04670:33:000000000-ATDPD:1:2106:20721:7927 1:N:0:GCTCATGA+GCGTAAGA
@M04670:33:000000000-ATDPD:1:2106:10232:7959 1:N:0:GCTCATGA+GCGTAAGA
@M04670:33:000000000-ATDPD:1:2106:13802:7987 1:N:0:GCTCATGA+GCGTAAGA
@M04670:33:000000000-ATDPD:1:2106:11492:7989 1:N:0:GCTCATGA+GCGTAAGA
@M04670:33:000000000-ATDPD:1:2106:17384:8012 1:N:0:GCTCATGA+GCGTAAGA
@M04670:33:000000000-ATDPD:1:2106:3648:8018 1:N:0:GCACATGA+GCGTAAGA
@M04670:33:000000000-ATDPD:1:2106:16482:8041 1:N:0:GCTCATGA+GCGTAAGA
@M04670:33:000000000-ATDPD:1:2106:23253:8049 1:N:0:GCTCATGA+GCGTAAGA
@M04670:33:000000000-ATDPD:1:2106:8606:8056 1:N:0:GCTCATGA+GCGTAAGA
@M04670:33:000000000-ATDPD:1:2106:27776:8067 1:N:0:GCTCATGA+GCGTAAGA
@M04670:33:000000000-ATDPD:1:2106:14937:8069 1:N:0:GCTCATGA+GCGTAAGA
@M04670:33:000000000-ATDPD:1:2106:4308:8081 1:N:0:GCTCATGA+GCGTAAGA
@M04670:33:000000000-ATDPD:1:2106:12254:8083 1:N:0:GCTCATGA+GCGTAAGA
@M04670:33:000000000-ATDPD:1:2106:13538:8089 1:N:0:GCTCATGA+GCGTAAGA
@M04670:33:000000000-ATDPD:1:2106:10622:8090 1:N:0:GCTCATGA+GCGTAAGA
@M04670:33:000000000-ATDPD:1:2106:22662:8090 1:N:0:GCTCATGA+GCGTAAGA
@M04670:33:000000000-ATDPD:1:2106:18691:8090 1:N:0:GCTCATGA+GCGCAAGA
@M04670:33:000000000-ATDPD:1:2106:27875:8121 1:N:0:TCTCATGA+TCGTAAGA
@M04670:33:000000000-ATDPD:1:2106:3326:8122 1:N:0:GCTCATGA+GCGTAAGA
@M04670:33:000000000-ATDPD:1:2106:8433:8134 1:N:0:GCTCATGA+GCGTAAGA
@M04670:33:000000000-ATDPD:1:2106:20800:8136 1:N:0:GCTCATGA+GCGTAAGA
@M04670:33:000000000-ATDPD:1:2106:15979:8161 1:N:0:GCTCATGA+GCGTAAGA
@M04670:33:000000000-ATDPD:1:2106:4214:8170 1:N:0:GCTCATGA+GCGTAAGA
@M04670:33:000000000-ATDPD:1:2106:15237:8176 1:N:0:GCTCATGA+GCGTAAGA
@M04670:33:000000000-ATDPD:1:2106:24313:8181 1:N:0:GCTCATGA+GCGTAAGA
@M04670:33:000000000-ATDPD:1:2106:24950:8184 1:N:0:GCTCATGA+GCGTAAGA
@M04670:33:000000000-ATDPD:1:2106:23567:8226 1:N:0:GCTCATGA+GCGTAAGA
@M04670:33:000000000-ATDPD:1:2106:26058:8257 1:N:0:GCTCATGA+GCGTAAGA
@M04670:33:000000000-ATDPD:1:2106:21321:8258 1:N:0:GCTCATGA+GCGTAAGA
@M04670:33:000000000-ATDPD:1:2106:23740:8280 1:N:0:GCTCATGA+GCGTAAGA
@M04670:33:000000000-ATDPD:1:2106:9166:8288 1:N:0:GCTCATGA+GCGTAAGA
@M04670:33:000000000-ATDPD:1:2106:22768:8289 1:N:0:GCTCATGA+GCGTAAGA
@M04670:33:000000000-ATDPD:1:2106:6169:8290 1:N:0:GCTCATGA+GCGTAAGA
@M04670:33:000000000-ATDPD:1:2106:8928:8320 1:N:0:GCTCATGA+GCGTAAGA
@M04670:33:000000000-ATDPD:1:2106:4328:8330 1:N:0:GCTCATGA+GCGTAAGA
@M04670:33:000000000-ATDPD:1:2106:17678:8333 1:N:0:GCTCATGA+GCGTAAGA
@M04670:33:000000000-ATDPD:1:2106:14871:8347 1:N:0:GCTCATGA+GCGTAAGA
@M04670:33:000000000-ATDPD:1:2106:17037:8349 1:N:0:GCTCATGA+GCGTAAGA
@M04670:33:000000000-ATDPD:1:2106:14813:8360 1:N:0:GCTCATGA+GCGTAAGA
@M04670:33:000000000-ATDPD:1:2106:19667:8360 1:N:0:GCTCATGA+GCGTAAGA
@M04670:33:000000000-ATDPD:1:2106:16329:8391 1:N:0:GCTCATGA+GCGTAAGA
@M04670:33:000000000-ATDPD:1:2106:14787:8391 1:N:0:GCTCATGA+GCGTAAGA
@M04670:33:000000000-ATDPD:1:2106:22759:8405 1:N:0:GCTCATGA+GCGTAAGA
@M04670:33:000000000-ATDPD:1:2106:25158:8405 1:N:0:GCTCATGA+GCGTAAGA
@M04670:33:000000000-ATDPD:1:2106:25156:8446 1:N:0:GCTCATGA+GCGTAAGA
@M04670:33:000000000-ATDPD:1:2106:7318:8447 1:N:0:GCTCATGA+GCGTAAGA
@M04670:33:000000000-ATDPD:1:2106:11007:8452 1:N:0:GCTCATGA+GCGTAAGA
@M04670:33:000000000-ATDPD:1:2106:10621:8459 1:N:0:GCTCATGA+GCGTAAGA
@M04670:33:000000000-ATDPD:1:2106:12050:8461 1:N:0:GCTCATGA+GCGTAAGA
@M04670:33:000000000-ATDPD:1:2106:17455:8470 1:N:0:GCTCATGA+GCGTAAGA
@M04670:33:000000000-ATDPD:1:2106:24502:8473 1:N:0:GCTCATGA+GCGTAAGA
@M04670:33:000000000-ATDPD:1:2106:21423:8474 1:N:0:GCTCATGA+GCGTAAGA
@M04670:33:000000000-ATDPD:1:2106:11622:8485 1:N:0:GCTCATGA+GCGTAAGA
@M04670:33:000000000-ATDPD:1:2106:24080:8500 1:N:0:GCTCATGA+GCGTAAGA
@M04670:33:000000000-ATDPD:1:2106:21262:8512 1:N:0:GCTCATGA+GCGTAAGA
@M04670:33:000000000-ATDPD:1:2106:11052:8532 1:N:0:GCTCATGA+GCGTAAGA
@M04670:33:000000000-ATDPD:1:2106:12946:8584 1:N:0:GCTCATGA+GCGTAAGA
@M04670:33:000000000-ATDPD:1:2106:20988:8599 1:N:0:GCTTATGA+GCGTAAGA
@M04670:33:000000000-ATDPD:1:2106:27429:8601 1:N:0:GCTCATGA+GCGTAAGA
@M04670:33:000000000-ATDPD:1:2106:14347:8603 1:N:0:GCTCATGA+GCGTAAGA
@M04670:33:000000000-ATDPD:1:2106:12243:8616 1:N:0:GCTCATGA+GCGTAAGA
@M04670:33:000000000-ATDPD:1:2106:4271:8622 1:N:0:GCTCATGA+GCGTAAGA
@M04670:33:000000000-ATDPD:1:2106:21485:8637 1:N:0:GCTCATGA+GCGTAAGA
@M04670:33:000000000-ATDPD:1:2106:7250:8648 1:N:0:GCTCATGA+GCGTAAGA
@M04670:33:000000000-ATDPD:1:2106:10178:8655 1:N:0:GCTCATGA+GCGTAAGA
@M04670:33:000000000-ATDPD:1:2106:28896:8658 1:N:0:GCTCATGA+GCGTAAGA
@M04670:33:000000000-ATDPD:1:2106:25169:8660 1:N:0:GCTCATGA+GCGTAAGA
@M04670:33:000000000-ATDPD:1:2106:13432:8683 1:N:0:GCTCATGA+GCGTAAGA
@M04670:33:000000000-ATDPD:1:2106:17922:8683 1:N:0:GCTCATGA+GCGTAAGA
@M04670:33:000000000-ATDPD:1:2106:4961:8693 1:N:0:GCTCATGA+GCGTAAGA
@M04670:33:000000000-ATDPD:1:2106:8786:8707 1:N:0:GCTCATGA+GCGTAAGA
@M04670:33:000000000-ATDPD:1:2106:2550:8713 1:N:0:GCTCATGA+GCGTAAGA
@M04670:33:000000000-ATDPD:1:2106:16363:8749 1:N:0:GCTCATGA+GCGTAAGA
@M04670:33:000000000-ATDPD:1:2106:4510:8767 1:N:0:GCTCATGA+GCGTAAGA
@M04670:33:000000000-ATDPD:1:2106:19099:8770 1:N:0:GCTCATGA+GCGTAAGA
@M04670:33:000000000-ATDPD:1:2106:26358:8772 1:N:0:GCTCATGA+GCGTAAGA
@M04670:33:000000000-ATDPD:1:2106:4852:8773 1:N:0:GCTCATGA+GCGTAAGA
@M04670:33:000000000-ATDPD:1:2106:16980:8787 1:N:0:GCTCATGA+GCGTAAGA
@M04670:33:000000000-ATDPD:1:2106:11834:8799 1:N:0:GCTCATGA+GCGTAAGA
@M04670:33:000000000-ATDPD:1:2106:4728:8801 1:N:0:GCTCATGA+GCGTAAGA
@M04670:33:000000000-ATDPD:1:2106:15507:8807 1:N:0:GCTCATGA+GCGTAAGA
@M04670:33:000000000-ATDPD:1:2106:3815:8807 1:N:0:GCTCATGA+GCGTAAGA
@M04670:33:000000000-ATDPD:1:2106:15184:8829 1:N:0:GCTCATGA+GCGTAAGA
@M04670:33:000000000-ATDPD:1:2106:24483:8838 1:N:0:GCTCATGA+GCGTAAGA
@M04670:33:000000000-ATDPD:1:2106:26629:8845 1:N:0:GCTCATGA+GCGTAAGA
@M04670:33:000000000-ATDPD:1:2106:24581:8852 1:N:0:GCTCATGA+GCGTAAGA
@M04670:33:000000000-ATDPD:1:2106:22438:8857 1:N:0:GCTCATGA+GCGTAAGA
@M04670:33:000000000-ATDPD:1:2106:6703:8868 1:N:0:GCTCATGA+CCGTAAGA
@M04670:33:000000000-ATDPD:1:2106:9945:8869 1:N:0:GCTCATGA+GCGTAAGA
@M04670:33:000000000-ATDPD:1:2106:10649:8880 1:N:0:GCTCATGA+GCGTAAGA
@M04670:33:000000000-ATDPD:1:2106:24669:8881 1:N:0:GCTCATGA+GCGTAAGA
@M04670:33:000000000-ATDPD:1:2106:8294:8885 1:N:0:GCTCATGA+GCGTAAGA
@M04670:33:000000000-ATDPD:1:2106:10814:8887 1:N:0:GCTCATGA+GCGTAAGA
@M04670:33:000000000-ATDPD:1:2106:12390:8894 1:N:0:GCTCATGA+GCGTAAGA
@M04670:33:000000000-ATDPD:1:2106:13879:8897 1:N:0:GCTCATGA+GCGTAAGA
@M04670:33:000000000-ATDPD:1:2106:17635:8908 1:N:0:GCTCATGA+GCGTAAGA
@M04670:33:000000000-ATDPD:1:2106:21879:8920 1:N:0:GCTCATGA+GCGTAAGA
@M04670:33:000000000-ATDPD:1:2106:8506:8921 1:N:0:GCTCATGA+GCGTAAGA
@M04670:33:000000000-ATDPD:1:2106:3167:8922 1:N:0:GCTCATGA+GCGTAAGA
@M04670:33:000000000-ATDPD:1:2106:18082:8928 1:N:0:GCTCATGA+GCGTAAGA
@M04670:33:000000000-ATDPD:1:2106:12166:8934 1:N:0:GCTCATGA+GCGTAAGA
@M04670:33:000000000-ATDPD:1:2106:11963:8972 1:N:0:GCTCATGA+GCGTAAGA
@M04670:33:000000000-ATDPD:1:2106:7449:8978 1:N:0:GCTCATGA+GCGTAAGA
@M04670:33:000000000-ATDPD:1:2106:16515:8979 1:N:0:GCTCATGA+GCGTAAGA
@M04670:33:000000000-ATDPD:1:2106:6789:9016 1:N:0:GCTCATGA+GCGTAAGA
@M04670:33:000000000-ATDPD:1:2106:3476:9056 1:N:0:GCTCATGA+GCGTAAGA
@M04670:33:000000000-ATDPD:1:2106:27715:9062 1:N:0:GCTCATGA+GCGTAAGA
@M04670:33:000000000-ATDPD:1:2106:20646:9062 1:N:0:GCTCATGA+GCGTAAGA
@M04670:33:000000000-ATDPD:1:2106:4061:9066 1:N:0:GCTCATGA+GCGTAAGA
@M04670:33:000000000-ATDPD:1:2106:24288:9082 1:N:0:GCTCATGA+GCGTAAGA
@M04670:33:000000000-ATDPD:1:2106:9947:9096 1:N:0:GCTCATGA+GCGTAAGA
@M04670:33:000000000-ATDPD:1:2106:24362:9112 1:N:0:GCTCATGA+GCGTAAGA
@M04670:33:000000000-ATDPD:1:2106:23858:9123 1:N:0:GCTCATGA+GCGTAAGA
@M04670:33:000000000-ATDPD:1:2106:15249:9125 1:N:0:GCTCATGA+GCGTAAGA
@M04670:33:000000000-ATDPD:1:2106:13728:9144 1:N:0:GCTCATGA+GCGTAAGA
@M04670:33:000000000-ATDPD:1:2106:20498:9149 1:N:0:GCTCATGA+GCGTAAGA
@M04670:33:000000000-ATDPD:1:2106:4523:9163 1:N:0:GCTCATGA+GCGTAAGA
@M04670:33:000000000-ATDPD:1:2106:6748:9171 1:N:0:GCTCATGA+GCGTAAGA
@M04670:33:000000000-ATDPD:1:2106:16551:9200 1:N:0:GCTCATGA+GCGTAAGA
@M04670:33:000000000-ATDPD:1:2106:11560:9222 1:N:0:GCTCATGA+GCGTAAGA
@M04670:33:000000000-ATDPD:1:2106:26595:9234 1:N:0:GCTCATGA+GCGTAAGA
@M04670:33:000000000-ATDPD:1:2106:7575:9235 1:N:0:GCTCATGA+GCGTAAGA
@M04670:33:000000000-ATDPD:1:2106:4223:9237 1:N:0:GCTCATGA+GCGTAAGA
@M04670:33:000000000-ATDPD:1:2106:9812:9238 1:N:0:GCTCATGA+GCGTAAGA
@M04670:33:000000000-ATDPD:1:2106:13712:9260 1:N:0:GCTCATGA+GCGTAAGA
@M04670:33:000000000-ATDPD:1:2106:6643:9287 1:N:0:GCTCATGA+GCGTAAGA
@M04670:33:000000000-ATDPD:1:2106:15342:9289 1:N:0:GCTCATGA+GCGTAAGA
@M04670:33:000000000-ATDPD:1:2106:12713:9296 1:N:0:GCTCATGA+GCGTAAGA
@M04670:33:000000000-ATDPD:1:2106:5251:9310 1:N:0:GCTCATGA+GCGTAAGA
@M04670:33:000000000-ATDPD:1:2106:5555:9323 1:N:0:GCTCATGA+GCGTAAGA
@M04670:33:000000000-ATDPD:1:2106:12871:9340 1:N:0:GCTCATGA+GCGTAAGA
@M04670:33:000000000-ATDPD:1:2106:9103:9345 1:N:0:GCTCATGA+GCGTAAGA
@M04670:33:000000000-ATDPD:1:2106:23696:9354 1:N:0:GCTCATGA+GCGTAAGA
@M04670:33:000000000-ATDPD:1:2106:7108:9356 1:N:0:GCTCATGA+GCGTAAGA
@M04670:33:000000000-ATDPD:1:2106:18866:9364 1:N:0:GCTCATGA+GCGTAAGA
@M04670:33:000000000-ATDPD:1:2106:12504:9375 1:N:0:GCTCATGA+GCGTAAGA
@M04670:33:000000000-ATDPD:1:2106:11598:9388 1:N:0:GCTCATGA+GCGTAAGA
@M04670:33:000000000-ATDPD:1:2106:7090:9393 1:N:0:GCTCATGA+GCGTAAGA
@M04670:33:000000000-ATDPD:1:2106:15605:9398 1:N:0:GCTCATGA+GCGTAAGA
@M04670:33:000000000-ATDPD:1:2106:4932:9405 1:N:0:GCTCATGA+GCGTAAGA
@M04670:33:000000000-ATDPD:1:2106:22052:9434 1:N:0:GCTCATGA+GCGTAAGA
@M04670:33:000000000-ATDPD:1:2106:9363:9434 1:N:0:GCTCATGA+GAGTAAGA
@M04670:33:000000000-ATDPD:1:2106:7100:9436 1:N:0:GCTCATGA+GCGTAAGA
@M04670:33:000000000-ATDPD:1:2106:2682:9453 1:N:0:GCTCATGA+GCGTAAGA
@M04670:33:000000000-ATDPD:1:2106:27683:9475 1:N:0:GCTCATGA+GCGTAAGA
@M04670:33:000000000-ATDPD:1:2106:16730:9491 1:N:0:GCTCATGA+GCGTAAGA
@M04670:33:000000000-ATDPD:1:2106:5370:9506 1:N:0:GCTCATGA+GCGTAAGA
@M04670:33:000000000-ATDPD:1:2106:10177:9507 1:N:0:GCTCATGA+GCGTAAGA
@M04670:33:000000000-ATDPD:1:2106:28259:9512 1:N:0:GCTCATGA+GCGTAAGA
@M04670:33:000000000-ATDPD:1:2106:13657:9522 1:N:0:GCTCATGA+GCGTAAGA
@M04670:33:000000000-ATDPD:1:2106:2455:9540 1:N:0:GCTCATGA+GCGTAAGA
@M04670:33:000000000-ATDPD:1:2106:19091:9546 1:N:0:GCTCATGA+GCGTAAGA
@M04670:33:000000000-ATDPD:1:2106:23237:9549 1:N:0:GCTCATGA+GCGTAAGA
@M04670:33:000000000-ATDPD:1:2106:15252:9552 1:N:0:GCTCATGA+GCGTAAGA
@M04670:33:000000000-ATDPD:1:2106:13119:9556 1:N:0:GCTCATGA+GCGTAAGA
@M04670:33:000000000-ATDPD:1:2106:2949:9556 1:N:0:GCTCATGA+GCGTAAGA
@M04670:33:000000000-ATDPD:1:2106:17314:9560 1:N:0:GCTCATGA+GCGTAAGA
@M04670:33:000000000-ATDPD:1:2106:22338:9561 1:N:0:GCTCATGA+GCGTAAGA
@M04670:33:000000000-ATDPD:1:2106:24269:9562 1:N:0:GCTCATGA+GCGTAAGA
@M04670:33:000000000-ATDPD:1:2106:8434:9567 1:N:0:GCTCATGA+GCGTAAGA
@M04670:33:000000000-ATDPD:1:2106:28172:9572 1:N:0:GCTCATGA+GCGTAAGA
@M04670:33:000000000-ATDPD:1:2106:10028:9574 1:N:0:GCTCATGA+GCGTAAGA
@M04670:33:000000000-ATDPD:1:2106:9816:9587 1:N:0:GCTCATGA+GCGTAAGA
@M04670:33:000000000-ATDPD:1:2106:27375:9588 1:N:0:GCTCATGA+GCGTAAGA
@M04670:33:000000000-ATDPD:1:2106:5725:9611 1:N:0:GCTCATGA+GCGTAAGA
@M04670:33:000000000-ATDPD:1:2106:19937:9612 1:N:0:GCTCATGA+GCGTAAGA
@M04670:33:000000000-ATDPD:1:2106:8175:9613 1:N:0:GCTCATGA+GCGTAAGA
@M04670:33:000000000-ATDPD:1:2106:5258:9621 1:N:0:GCTCATGA+GCGTAAGA
@M04670:33:000000000-ATDPD:1:2106:22924:9636 1:N:0:GCTCATGA+GCGTAAGA
@M04670:33:000000000-ATDPD:1:2106:22434:9639 1:N:0:GCTCATGA+GCGTAAGA
@M04670:33:000000000-ATDPD:1:2106:25229:9645 1:N:0:GCTCATGA+GCGTAAGA
@M04670:33:000000000-ATDPD:1:2106:14534:9656 1:N:0:GCTCATGA+GCGTAAGA
@M04670:33:000000000-ATDPD:1:2106:16914:9715 1:N:0:GCTCATGA+GCGTAAGA
@M04670:33:000000000-ATDPD:1:2106:2163:9716 1:N:0:GCTCATGA+GCGTAAGA
@M04670:33:000000000-ATDPD:1:2106:7725:9730 1:N:0:GCTCATGA+GCGTAAGA
@M04670:33:000000000-ATDPD:1:2106:5369:9754 1:N:0:GCTCATGA+GCGTAAGA
@M04670:33:000000000-ATDPD:1:2106:22808:9793 1:N:0:GCTCATGA+GCGTAAGA
@M04670:33:000000000-ATDPD:1:2106:6278:9803 1:N:0:GCTCATGA+GCGTAAGA
@M04670:33:000000000-ATDPD:1:2106:18744:9861 1:N:0:GCTCATGA+GCGTAAGA
@M04670:33:000000000-ATDPD:1:2106:14618:9866 1:N:0:GCTCATGA+GCGTAAGA
@M04670:33:000000000-ATDPD:1:2106:10901:9901 1:N:0:GCTCATGA+GCGTAAGA
@M04670:33:000000000-ATDPD:1:2106:23810:9903 1:N:0:GCTCATGA+GCGTAAGA
@M04670:33:000000000-ATDPD:1:2106:20537:9903 1:N:0:GCTCATGA+GCGTAAGA
@M04670:33:000000000-ATDPD:1:2106:2982:9907 1:N:0:GCTCATGA+GCGTAAGA
@M04670:33:000000000-ATDPD:1:2106:8253:9915 1:N:0:GCTCATGA+GCGTAAGA
@M04670:33:000000000-ATDPD:1:2106:8426:9932 1:N:0:GCTCATGA+GCGTAAGA
@M04670:33:000000000-ATDPD:1:2106:8981:9938 1:N:0:GCTCATGA+GCGTAAGA
@M04670:33:000000000-ATDPD:1:2106:16168:9941 1:N:0:GCTCATGA+GCGTAAGA
@M04670:33:000000000-ATDPD:1:2106:18091:9959 1:N:0:GCTCATGA+GCGTAAGA
@M04670:33:000000000-ATDPD:1:2106:13582:9959 1:N:0:GCTCATGA+GCGTAAGA
@M04670:33:000000000-ATDPD:1:2106:5169:9961 1:N:0:GCTCATGA+GCGTAAGA
@M04670:33:000000000-ATDPD:1:2106:19151:9964 1:N:0:GCTCATGA+GCGTAAGA
@M04670:33:000000000-ATDPD:1:2106:11404:9971 1:N:0:GCTCATGA+GCGTAAGA
@M04670:33:000000000-ATDPD:1:2106:5444:9985 1:N:0:GCTCATGA+GCGTAAGA
@M04670:33:000000000-ATDPD:1:2106:9763:10000 1:N:0:GATCATGA+GCATAAGA
@M04670:33:000000000-ATDPD:1:2106:27514:10011 1:N:0:GCTCATGA+GCGTAAGA
@M04670:33:000000000-ATDPD:1:2106:23105:10027 1:N:0:GCTCATGA+GCGTAAGA
@M04670:33:000000000-ATDPD:1:2106:22553:10053 1:N:0:GCTCATGA+GCGTAAGA
@M04670:33:000000000-ATDPD:1:2106:27403:10057 1:N:0:GCTCATGA+GCGTAAGA
@M04670:33:000000000-ATDPD:1:2106:18762:10061 1:N:0:GCTCATGA+GCGTAAGA
@M04670:33:000000000-ATDPD:1:2106:15037:10073 1:N:0:GCTCATGA+GCGTAAGA
@M04670:33:000000000-ATDPD:1:2106:4453:10081 1:N:0:GCTCATGA+GCGTAAGA
@M04670:33:000000000-ATDPD:1:2106:14721:10114 1:N:0:GCTCATGA+GCGTAAGA
@M04670:33:000000000-ATDPD:1:2106:2528:10122 1:N:0:GCTCATGA+GCGTAAGA
@M04670:33:000000000-ATDPD:1:2106:23316:10129 1:N:0:GCTCATGA+GCGTAAGA
@M04670:33:000000000-ATDPD:1:2106:22689:10129 1:N:0:GCTCATGA+GCGTAAGA
@M04670:33:000000000-ATDPD:1:2106:12700:10138 1:N:0:GCTCATGA+GCGTAAGA
@M04670:33:000000000-ATDPD:1:2106:11865:10145 1:N:0:GCTCATGG+GCGTAAGA
@M04670:33:000000000-ATDPD:1:2106:19220:10156 1:N:0:GCTCATGA+GCGTAAGA
@M04670:33:000000000-ATDPD:1:2106:27777:10171 1:N:0:GCTCATGA+GCGTAAGA
@M04670:33:000000000-ATDPD:1:2106:5644:10175 1:N:0:GCTCATGA+GCGTAAGA
@M04670:33:000000000-ATDPD:1:2106:17825:10186 1:N:0:GCTCATGA+GCGTAAGA
@M04670:33:000000000-ATDPD:1:2106:7991:10191 1:N:0:GCTCATGA+GCGTAAGA
@M04670:33:000000000-ATDPD:1:2106:18357:10191 1:N:0:GCTCATGA+GCGTAAGA
@M04670:33:000000000-ATDPD:1:2106:5037:10192 1:N:0:GCTCATGA+GCGTAAGA
@M04670:33:000000000-ATDPD:1:2106:28998:10195 1:N:0:GCTCATGA+GCGTAAGA
@M04670:33:000000000-ATDPD:1:2106:27983:10197 1:N:0:GCTCATGA+GCGTAAGA
@M04670:33:000000000-ATDPD:1:2106:9408:10205 1:N:0:GCTCATGA+GCGTAAGA
@M04670:33:000000000-ATDPD:1:2106:18889:10212 1:N:0:GCTCATGA+GCGTAAGA
@M04670:33:000000000-ATDPD:1:2106:3518:10218 1:N:0:GCTCATGA+GCGTAAGA
@M04670:33:000000000-ATDPD:1:2106:20399:10224 1:N:0:GCTCATGA+GCGTAAGA
@M04670:33:000000000-ATDPD:1:2106:7237:10249 1:N:0:GCTCATGA+GCGTAAGA
@M04670:33:000000000-ATDPD:1:2106:17207:10249 1:N:0:GCTCATGA+GCGTAAGA
@M04670:33:000000000-ATDPD:1:2106:11913:10262 1:N:0:GCTCATGA+GCGTAAGA
@M04670:33:000000000-ATDPD:1:2106:14173:10269 1:N:0:GCTCATGA+GCGTAAGA
@M04670:33:000000000-ATDPD:1:2106:27029:10270 1:N:0:GCTCATGA+GCGTAAGA
@M04670:33:000000000-ATDPD:1:2106:9522:10273 1:N:0:GCTCATGA+GCGTAAGA
@M04670:33:000000000-ATDPD:1:2106:23919:10286 1:N:0:GCTCATGA+GCGTAAGA
@M04670:33:000000000-ATDPD:1:2106:13379:10297 1:N:0:GCTCATGA+GCGTAAGA
@M04670:33:000000000-ATDPD:1:2106:24606:10309 1:N:0:GCTCATGA+GCGTAAGA
@M04670:33:000000000-ATDPD:1:2106:12332:10311 1:N:0:GCTCATGA+GCGTAAGA
@M04670:33:000000000-ATDPD:1:2106:26906:10311 1:N:0:GCTCATGA+GCGTAAGA
@M04670:33:000000000-ATDPD:1:2106:2759:10316 1:N:0:GCTCATGA+GCGTAAGA
@M04670:33:000000000-ATDPD:1:2106:16790:10320 1:N:0:GCTCATGA+GCGTAAGA
@M04670:33:000000000-ATDPD:1:2106:25143:10321 1:N:0:GCTCATGA+GCGTAAGA
@M04670:33:000000000-ATDPD:1:2106:13711:10321 1:N:0:GCTCATGA+GCGTAAGA
@M04670:33:000000000-ATDPD:1:2106:27415:10329 1:N:0:GCTCATGA+GCGTAAGA
@M04670:33:000000000-ATDPD:1:2106:8550:10329 1:N:0:GCTCATGA+GCGTAAGA
@M04670:33:000000000-ATDPD:1:2106:19887:10334 1:N:0:GCTCATGA+GCGTAAGA
@M04670:33:000000000-ATDPD:1:2106:22638:10363 1:N:0:GCTCATGA+GCGTAAGA
@M04670:33:000000000-ATDPD:1:2106:23036:10377 1:N:0:GCTCATGA+GCGTAAGA
@M04670:33:000000000-ATDPD:1:2106:21328:10386 1:N:0:GCTCATGA+GCGTAAGA
@M04670:33:000000000-ATDPD:1:2106:13937:10391 1:N:0:GCTCATGA+GCGTAAGA
@M04670:33:000000000-ATDPD:1:2106:14574:10392 1:N:0:GCTCATGA+GCGTAAGA
@M04670:33:000000000-ATDPD:1:2106:6336:10393 1:N:0:GCTCATGA+GCGTAAGA
@M04670:33:000000000-ATDPD:1:2106:11059:10406 1:N:0:GCTCATGA+GCGTAAGA
@M04670:33:000000000-ATDPD:1:2106:18591:10412 1:N:0:GCTCATGA+GCGTAAGA
@M04670:33:000000000-ATDPD:1:2106:7899:10430 1:N:0:GCTCATGA+GCGTAAGA
@M04670:33:000000000-ATDPD:1:2106:28192:10437 1:N:0:GCTCATGA+GCGTAAGA
@M04670:33:000000000-ATDPD:1:2106:7464:10442 1:N:0:GCTCATGA+GCGTAAGA
@M04670:33:000000000-ATDPD:1:2106:12890:10453 1:N:0:GCTCATGA+GCGTAAGA
@M04670:33:000000000-ATDPD:1:2106:20514:10474 1:N:0:GCTCATGA+GCGTAAGA
@M04670:33:000000000-ATDPD:1:2106:4856:10487 1:N:0:GCTCATGA+GCGTAAGA
@M04670:33:000000000-ATDPD:1:2106:8468:10490 1:N:0:GCTCATGA+GCGTAAGA
@M04670:33:000000000-ATDPD:1:2106:15403:10492 1:N:0:GCTCATGA+GCGTAAGA
@M04670:33:000000000-ATDPD:1:2106:7964:10503 1:N:0:GCTCATGA+GCGTAAGA
@M04670:33:000000000-ATDPD:1:2106:22397:10514 1:N:0:GCTCATGA+GCGTAAGA
@M04670:33:000000000-ATDPD:1:2106:8713:10521 1:N:0:GCTCATGA+GCGTAAGA
@M04670:33:000000000-ATDPD:1:2106:13420:10522 1:N:0:GCTCATGA+GCGTAAGA
@M04670:33:000000000-ATDPD:1:2106:26931:10523 1:N:0:GCTCATGA+GCGTAAGA
@M04670:33:000000000-ATDPD:1:2106:7455:10525 1:N:0:GCTCATGA+GCGTAAGA
@M04670:33:000000000-ATDPD:1:2106:17424:10526 1:N:0:GCTCATGA+GCGTAAGA
@M04670:33:000000000-ATDPD:1:2106:5232:10534 1:N:0:GCTCATGA+GCGTAAGA
@M04670:33:000000000-ATDPD:1:2106:23068:10585 1:N:0:GCTCATGA+GCGTAAGA
@M04670:33:000000000-ATDPD:1:2106:11845:10587 1:N:0:GCTCATGA+GCGTAAGA
@M04670:33:000000000-ATDPD:1:2106:9697:10596 1:N:0:GCTCATGA+GCGTAAGA
@M04670:33:000000000-ATDPD:1:2106:6619:10626 1:N:0:GCTCATGA+GCGTAAGA
@M04670:33:000000000-ATDPD:1:2106:22274:10632 1:N:0:GCTCATGA+GCGTAAGA
@M04670:33:000000000-ATDPD:1:2106:26172:10649 1:N:0:GCTCATGA+GCGTAAGA
@M04670:33:000000000-ATDPD:1:2106:22532:10664 1:N:0:GCTCATGA+GCGTAAGA
@M04670:33:000000000-ATDPD:1:2106:17255:10669 1:N:0:GCTCATGA+GCGTAAGA
@M04670:33:000000000-ATDPD:1:2106:5749:10670 1:N:0:GCTCATGA+GCGTAAGA
@M04670:33:000000000-ATDPD:1:2106:19322:10671 1:N:0:GCTCATGA+GCGTAAGA
@M04670:33:000000000-ATDPD:1:2106:21922:10677 1:N:0:GCTCATGA+GCGTAAGA
@M04670:33:000000000-ATDPD:1:2106:5199:10706 1:N:0:GCTCATGA+GCGTAAGA
@M04670:33:000000000-ATDPD:1:2106:14164:10713 1:N:0:GCTCATGA+GCGTAAGA
@M04670:33:000000000-ATDPD:1:2106:19911:10715 1:N:0:TCTCATGA+GCGTAAGA
@M04670:33:000000000-ATDPD:1:2106:7680:10717 1:N:0:GCTCATGA+GCGTAAGA
@M04670:33:000000000-ATDPD:1:2106:25004:10726 1:N:0:GCTCATGA+GCGTAAGA
@M04670:33:000000000-ATDPD:1:2106:17812:10728 1:N:0:GCTCATGA+GCGTAAGA
@M04670:33:000000000-ATDPD:1:2106:19508:10728 1:N:0:GCTCATGA+GCGTAAGA
@M04670:33:000000000-ATDPD:1:2106:3168:10751 1:N:0:GCTCATGA+GCGTAAGA
@M04670:33:000000000-ATDPD:1:2106:11415:10756 1:N:0:GCTCATAA+GCGTAAGA
@M04670:33:000000000-ATDPD:1:2106:13743:10759 1:N:0:GCTCATGA+GCGTAAGA
@M04670:33:000000000-ATDPD:1:2106:9381:10851 1:N:0:GCTCATGA+GCGTAAGA
@M04670:33:000000000-ATDPD:1:2106:12658:10865 1:N:0:GCTCATGA+GCGTAAGA
@M04670:33:000000000-ATDPD:1:2106:14274:10870 1:N:0:GCTCATGA+GCGTAAGA
@M04670:33:000000000-ATDPD:1:2106:28601:10874 1:N:0:GCTCATGA+GCGTAAGA
@M04670:33:000000000-ATDPD:1:2106:5522:10876 1:N:0:GCTCATGA+GCGTAAGA
@M04670:33:000000000-ATDPD:1:2106:19765:10879 1:N:0:GCTCATGA+GCGTAAGA
@M04670:33:000000000-ATDPD:1:2106:2015:10891 1:N:0:GCTCATGA+GCGTAAGA
@M04670:33:000000000-ATDPD:1:2106:2258:10898 1:N:0:GCTCATGA+GCGTAAGA
@M04670:33:000000000-ATDPD:1:2106:27565:10905 1:N:0:GCTCATGA+GCGTAAGA
@M04670:33:000000000-ATDPD:1:2106:20152:10915 1:N:0:GCTCATGA+GCGTAAGA
@M04670:33:000000000-ATDPD:1:2106:8689:10924 1:N:0:GCTCATGA+GCGTAAGA
@M04670:33:000000000-ATDPD:1:2106:12597:10928 1:N:0:GCTCATGA+GCGTAAGA
@M04670:33:000000000-ATDPD:1:2106:2384:10944 1:N:0:GCTCATGA+GCGTAAGA
@M04670:33:000000000-ATDPD:1:2106:20242:10945 1:N:0:GCTCATGA+GCGTAAGA
@M04670:33:000000000-ATDPD:1:2106:7874:10953 1:N:0:GCTCATGA+GCGTAAGA
@M04670:33:000000000-ATDPD:1:2106:13080:10975 1:N:0:GCTCATGA+GCGTAAGA
@M04670:33:000000000-ATDPD:1:2106:22642:10988 1:N:0:GCTCATGA+GCGTAAGA
@M04670:33:000000000-ATDPD:1:2106:28312:10991 1:N:0:GCTCATGA+GCGTAAGA
@M04670:33:000000000-ATDPD:1:2106:17952:11030 1:N:0:GCTCATGA+GCGTAAGA
@M04670:33:000000000-ATDPD:1:2106:3678:11033 1:N:0:GCTCATGA+GCGTAAGA
@M04670:33:000000000-ATDPD:1:2106:5237:11047 1:N:0:GCTCATGA+GCGTAAGA
@M04670:33:000000000-ATDPD:1:2106:4849:11048 1:N:0:GCTCATGA+GCGTAAGA
@M04670:33:000000000-ATDPD:1:2106:15885:11083 1:N:0:GCTCATGA+GCGTAAGA
@M04670:33:000000000-ATDPD:1:2106:17010:11089 1:N:0:GCTCATGA+GCGTAAGA
@M04670:33:000000000-ATDPD:1:2106:4262:11091 1:N:0:GCTCATGA+GCGTAAGA
@M04670:33:000000000-ATDPD:1:2106:7930:11093 1:N:0:GCTCATGA+GCGTAAGA
@M04670:33:000000000-ATDPD:1:2106:8952:11136 1:N:0:GCTCATGA+GCGTAAGA
@M04670:33:000000000-ATDPD:1:2106:19434:11142 1:N:0:GCTCATGA+GCGTAAGA
@M04670:33:000000000-ATDPD:1:2106:14196:11158 1:N:0:GCTCATGA+GCGTAAGA
@M04670:33:000000000-ATDPD:1:2106:28625:11165 1:N:0:GCTCATGA+GCGTAAGA
@M04670:33:000000000-ATDPD:1:2106:28064:11197 1:N:0:GCTCATGA+GCGTAAGA
@M04670:33:000000000-ATDPD:1:2106:14507:11203 1:N:0:GCTCATGA+GCGTAAGA
@M04670:33:000000000-ATDPD:1:2106:7628:11207 1:N:0:GCTCATGA+GCGTAAGA
@M04670:33:000000000-ATDPD:1:2106:8783:11210 1:N:0:GCTCATGA+GCGTAAGA
@M04670:33:000000000-ATDPD:1:2106:17210:11220 1:N:0:GCTCATGA+GCGTAAGT
@M04670:33:000000000-ATDPD:1:2106:14645:11227 1:N:0:GCTCATGA+GCGTAAGA
@M04670:33:000000000-ATDPD:1:2106:26767:11228 1:N:0:GCTCATGA+GCGTAAGA
@M04670:33:000000000-ATDPD:1:2106:8184:11229 1:N:0:GCTCATGA+GCGTAAGA
@M04670:33:000000000-ATDPD:1:2106:9114:11243 1:N:0:GCTCATGA+GCGTAAGA
@M04670:33:000000000-ATDPD:1:2106:17597:11259 1:N:0:GCTCATGA+GCGTAAGA
@M04670:33:000000000-ATDPD:1:2106:5460:11273 1:N:0:GCTCATGA+CCGTAAGA
@M04670:33:000000000-ATDPD:1:2106:21740:11299 1:N:0:GCTCATGA+GCGTAAGA
@M04670:33:000000000-ATDPD:1:2106:17432:11299 1:N:0:GCTCATGA+GCGTAAGA
@M04670:33:000000000-ATDPD:1:2106:4502:11299 1:N:0:GCTCATGA+GCGTAAGA
@M04670:33:000000000-ATDPD:1:2106:20825:11307 1:N:0:GCTCATGA+GCGTAAGA
@M04670:33:000000000-ATDPD:1:2106:3428:11310 1:N:0:GCTCATGA+GCGTAAGA
@M04670:33:000000000-ATDPD:1:2106:11822:11372 1:N:0:GCTCATGA+GCGTAAGA
@M04670:33:000000000-ATDPD:1:2106:27421:11374 1:N:0:GCTCATGA+GCGTAAGA
@M04670:33:000000000-ATDPD:1:2106:6817:11382 1:N:0:GCTCATGA+GCGTAAGA
@M04670:33:000000000-ATDPD:1:2106:5373:11395 1:N:0:GCTCATGA+GCGTAAGA
@M04670:33:000000000-ATDPD:1:2106:25183:11402 1:N:0:GCTCATGA+GCGTAAGA
@M04670:33:000000000-ATDPD:1:2106:12941:11404 1:N:0:GCTCATGA+GCGTAAGA
@M04670:33:000000000-ATDPD:1:2106:20527:11407 1:N:0:GCTCATGA+GCGTAAGA
@M04670:33:000000000-ATDPD:1:2106:16478:11431 1:N:0:GCTCATGA+GCGTAAGA
@M04670:33:000000000-ATDPD:1:2106:18912:11450 1:N:0:GCTCATGA+GCGTAAGA
@M04670:33:000000000-ATDPD:1:2106:16664:11475 1:N:0:GCTCATGA+GCGTAAGA
@M04670:33:000000000-ATDPD:1:2106:28810:11483 1:N:0:GCTCATGA+GCGTAAGA
@M04670:33:000000000-ATDPD:1:2106:12085:11489 1:N:0:GCTCATGA+GCGTAAGA
@M04670:33:000000000-ATDPD:1:2106:6026:11501 1:N:0:GCTCATGA+GCGTAAGA
@M04670:33:000000000-ATDPD:1:2106:9178:11508 1:N:0:GCTCATGA+GCGTAAGA
@M04670:33:000000000-ATDPD:1:2106:11183:11509 1:N:0:GCTCATGA+GCGTAAGA
@M04670:33:000000000-ATDPD:1:2106:15640:11517 1:N:0:GCTCATGA+GCGTAAGA
@M04670:33:000000000-ATDPD:1:2106:9755:11521 1:N:0:GCTCATGA+GCGTAAGA
@M04670:33:000000000-ATDPD:1:2106:21865:11529 1:N:0:GCTCATGA+GCGTAAGA
@M04670:33:000000000-ATDPD:1:2106:13018:11542 1:N:0:GCTCATGA+GCGTAAGA
@M04670:33:000000000-ATDPD:1:2106:3052:11577 1:N:0:GCTCATGA+GCGTAAGA
@M04670:33:000000000-ATDPD:1:2106:21445:11591 1:N:0:GCTCATGA+GCGTAAGA
@M04670:33:000000000-ATDPD:1:2106:14303:11596 1:N:0:GCTCATGA+GCGTAAGA
@M04670:33:000000000-ATDPD:1:2106:27582:11629 1:N:0:GCTCATGA+GCGTAAGA
@M04670:33:000000000-ATDPD:1:2106:5074:11638 1:N:0:GCTCATGA+GCGTAAGA
@M04670:33:000000000-ATDPD:1:2106:3740:11638 1:N:0:GCTCATGA+GCGTAAGA
@M04670:33:000000000-ATDPD:1:2106:13353:11648 1:N:0:GCTCATGA+GCGTAAGA
@M04670:33:000000000-ATDPD:1:2106:6324:11662 1:N:0:GCTCATGA+GCGTAAGA
@M04670:33:000000000-ATDPD:1:2106:21683:11670 1:N:0:GCTCATGA+GCGTAAGA
@M04670:33:000000000-ATDPD:1:2106:21081:11673 1:N:0:GCTCATGA+GCGTAAGA
@M04670:33:000000000-ATDPD:1:2106:16983:11676 1:N:0:GCTCATGA+GCGTAAGA
@M04670:33:000000000-ATDPD:1:2106:18591:11677 1:N:0:GCTCATGA+GCGTAAGA
@M04670:33:000000000-ATDPD:1:2106:14844:11684 1:N:0:GCTCATGA+GCGTAAGA
@M04670:33:000000000-ATDPD:1:2106:20088:11719 1:N:0:GCTCATGA+GCGTAAGA
@M04670:33:000000000-ATDPD:1:2106:21331:11744 1:N:0:GCTCATGA+GCGTAAGA
@M04670:33:000000000-ATDPD:1:2106:19201:11750 1:N:0:GCTCATGA+GCGTAAGA
@M04670:33:000000000-ATDPD:1:2106:3092:11757 1:N:0:GCTCATGA+GCGTAAGA
@M04670:33:000000000-ATDPD:1:2106:25873:11763 1:N:0:GCTCATGA+GCGTAAGA
@M04670:33:000000000-ATDPD:1:2106:8057:11778 1:N:0:GCTCATGA+GCGTAAGA
@M04670:33:000000000-ATDPD:1:2106:27417:11779 1:N:0:GATCATGA+GCGTAAGA
@M04670:33:000000000-ATDPD:1:2106:26313:11783 1:N:0:GCTCATGA+GCGTAAGA
@M04670:33:000000000-ATDPD:1:2106:27875:11787 1:N:0:GCTCATGA+GCGTAAGA
@M04670:33:000000000-ATDPD:1:2106:15235:11792 1:N:0:GCTCATGA+GCGTAAGA
@M04670:33:000000000-ATDPD:1:2106:8298:11815 1:N:0:GCTCATGA+GCGTAAGA
@M04670:33:000000000-ATDPD:1:2106:27998:11821 1:N:0:GCTCATGA+GCGTAAGA
@M04670:33:000000000-ATDPD:1:2106:20775:11824 1:N:0:GCTCATGA+GCGTAAGA
@M04670:33:000000000-ATDPD:1:2106:17597:11870 1:N:0:GCTCATGA+GCGTAAGA
@M04670:33:000000000-ATDPD:1:2106:12111:11878 1:N:0:GCTCATGA+GCGTAAGA
@M04670:33:000000000-ATDPD:1:2106:23168:11880 1:N:0:GCTCATGA+GCGTAAGA
@M04670:33:000000000-ATDPD:1:2106:10776:11888 1:N:0:GCTCATGA+GCGTAAGA
@M04670:33:000000000-ATDPD:1:2106:20060:11894 1:N:0:GCTCATGA+GCGTAAGA
@M04670:33:000000000-ATDPD:1:2106:13572:11900 1:N:0:GCTCATGA+GCGTAAGA
@M04670:33:000000000-ATDPD:1:2106:2519:11917 1:N:0:GCTCATGA+GCGTAAGA
@M04670:33:000000000-ATDPD:1:2106:12287:11943 1:N:0:GCTCATGA+GCGTAAGA
@M04670:33:000000000-ATDPD:1:2106:21780:11965 1:N:0:GCTCATGA+GCGTAAGA
@M04670:33:000000000-ATDPD:1:2106:5801:12020 1:N:0:GCTCATGA+GCGTAAGA
@M04670:33:000000000-ATDPD:1:2106:14867:12025 1:N:0:GCTCATGA+GCGTAAGA
@M04670:33:000000000-ATDPD:1:2106:25806:12032 1:N:0:GCTCATGA+GCGTAAGA
@M04670:33:000000000-ATDPD:1:2106:9984:12041 1:N:0:GCTCATGA+GCGTAAGA
@M04670:33:000000000-ATDPD:1:2106:21039:12063 1:N:0:GCTCATGA+GCGTAAGA
@M04670:33:000000000-ATDPD:1:2106:13335:12069 1:N:0:GCTCATGA+GCGTAAGA
@M04670:33:000000000-ATDPD:1:2106:23232:12074 1:N:0:GCTCATGA+GCGTAAGA
@M04670:33:000000000-ATDPD:1:2106:11612:12077 1:N:0:GCTCATGA+GCGTAAGA
@M04670:33:000000000-ATDPD:1:2106:13712:12101 1:N:0:GCTCATGA+GCGTAAGA
@M04670:33:000000000-ATDPD:1:2106:24183:12134 1:N:0:GCTCATGA+GCGTAAGA
@M04670:33:000000000-ATDPD:1:2106:16285:12138 1:N:0:GCTCATGA+GCGTAAGA
@M04670:33:000000000-ATDPD:1:2106:23930:12145 1:N:0:GCTCATGA+GCGTAAGA
@M04670:33:000000000-ATDPD:1:2106:21419:12145 1:N:0:GCTCATGA+GCGTAAGA
@M04670:33:000000000-ATDPD:1:2106:8381:12148 1:N:0:GCTCATGA+GCGTAAGA
@M04670:33:000000000-ATDPD:1:2106:5029:12167 1:N:0:GCTCATGA+GCGTAAGA
@M04670:33:000000000-ATDPD:1:2106:13801:12177 1:N:0:GCTCATGA+GCGTAAGA
@M04670:33:000000000-ATDPD:1:2106:28702:12183 1:N:0:GCTCATGA+GCGTAAGA
@M04670:33:000000000-ATDPD:1:2106:14421:12186 1:N:0:GCTCATGA+GCGTAAGA
@M04670:33:000000000-ATDPD:1:2106:16250:12191 1:N:0:GCTCATGA+GCGTAAGA
@M04670:33:000000000-ATDPD:1:2106:15802:12204 1:N:0:GCTCATGA+GCGTAAGA
@M04670:33:000000000-ATDPD:1:2106:7285:12225 1:N:0:GCTCATGA+GCGTAAGA
@M04670:33:000000000-ATDPD:1:2106:15724:12227 1:N:0:GCTCATGA+GCGTAAGA
@M04670:33:000000000-ATDPD:1:2106:26171:12229 1:N:0:GCTCATGA+GCGTAAGA
@M04670:33:000000000-ATDPD:1:2106:6643:12234 1:N:0:GCTCATGA+GCGTAAGA
@M04670:33:000000000-ATDPD:1:2106:12896:12288 1:N:0:GCTCATGA+GCGTAAGA
@M04670:33:000000000-ATDPD:1:2106:16082:12291 1:N:0:GCTCATGA+GCGTAAGA
@M04670:33:000000000-ATDPD:1:2106:15744:12293 1:N:0:GCTCATGA+GCGTAAGA
@M04670:33:000000000-ATDPD:1:2106:29359:12297 1:N:0:GCTCATGA+GCGTAAGA
@M04670:33:000000000-ATDPD:1:2106:22923:12305 1:N:0:GCTCATGA+GCGTAAGA
@M04670:33:000000000-ATDPD:1:2106:28325:12322 1:N:0:GCTCATGA+GCGTAAGA
@M04670:33:000000000-ATDPD:1:2106:7823:12340 1:N:0:GCTCATGA+GCGTAAGA
@M04670:33:000000000-ATDPD:1:2106:15567:12341 1:N:0:GCTCATGA+GCGTAAGC
@M04670:33:000000000-ATDPD:1:2106:21400:12348 1:N:0:GCTCATGA+CCGTAAGA
@M04670:33:000000000-ATDPD:1:2106:4344:12352 1:N:0:GCTCATGA+GCGTAAGA
@M04670:33:000000000-ATDPD:1:2106:24279:12359 1:N:0:GCTCATGA+GCGTAAGA
@M04670:33:000000000-ATDPD:1:2106:12522:12360 1:N:0:GCTCATGA+GCGTAAGA
@M04670:33:000000000-ATDPD:1:2106:7963:12363 1:N:0:GCTCATGA+GCGTAAGA
@M04670:33:000000000-ATDPD:1:2106:1754:12366 1:N:0:GCTCATGA+GCGTAAGA
@M04670:33:000000000-ATDPD:1:2106:7305:12386 1:N:0:GCTCATGA+GCGTAAGA
@M04670:33:000000000-ATDPD:1:2106:4166:12392 1:N:0:GCTCATAA+GCGTAAGA
@M04670:33:000000000-ATDPD:1:2106:21999:12407 1:N:0:GCTCATGA+GCGTAAGA
@M04670:33:000000000-ATDPD:1:2106:2380:12407 1:N:0:GCTCATGA+GCGTAAGA
@M04670:33:000000000-ATDPD:1:2106:4385:12418 1:N:0:GCTCATGA+GCGTAAGA
@M04670:33:000000000-ATDPD:1:2106:26883:12427 1:N:0:GCTCATGA+GCGTAAGA
@M04670:33:000000000-ATDPD:1:2106:7531:12435 1:N:0:GCTCATGA+GCGTAAGA
@M04670:33:000000000-ATDPD:1:2106:10879:12451 1:N:0:GCTCATGA+GCGTAAGA
@M04670:33:000000000-ATDPD:1:2106:6303:12461 1:N:0:GCTCGTGA+GCGTAAGA
@M04670:33:000000000-ATDPD:1:2106:2020:12465 1:N:0:GCTCATGA+GCGTAAGA
@M04670:33:000000000-ATDPD:1:2106:18694:12470 1:N:0:GCTCATGA+GCGTAAGA
@M04670:33:000000000-ATDPD:1:2106:13711:12493 1:N:0:GCTCATGA+GCGTAAGA
@M04670:33:000000000-ATDPD:1:2106:16943:12501 1:N:0:GCTCATGA+GCGTAAGA
@M04670:33:000000000-ATDPD:1:2106:25684:12509 1:N:0:GCTCATGA+GCGTAAGA
@M04670:33:000000000-ATDPD:1:2106:17016:12530 1:N:0:GCTCATGA+GCGTAAGA
@M04670:33:000000000-ATDPD:1:2106:2988:12538 1:N:0:GCTCATGA+GCGTAAGA
@M04670:33:000000000-ATDPD:1:2106:26504:12541 1:N:0:GCTCATGA+GCGTAAGA
@M04670:33:000000000-ATDPD:1:2106:10051:12543 1:N:0:GCTCATGA+GCGTAAGA
@M04670:33:000000000-ATDPD:1:2106:10267:12568 1:N:0:GCTCATGA+GCGTAAGA
@M04670:33:000000000-ATDPD:1:2106:11981:12580 1:N:0:GCTCATGA+GCGTAAGA
@M04670:33:000000000-ATDPD:1:2106:9595:12585 1:N:0:GCTCATGA+GCGTAAGA
@M04670:33:000000000-ATDPD:1:2106:14063:12594 1:N:0:GCTCATGA+GCGTAAGA
@M04670:33:000000000-ATDPD:1:2106:9619:12605 1:N:0:GCTCATGA+GCGTAAGA
@M04670:33:000000000-ATDPD:1:2106:28624:12607 1:N:0:GCTCATGA+GCGTAAGA
@M04670:33:000000000-ATDPD:1:2106:11584:12612 1:N:0:GCTCATGA+GCGTAAGA
@M04670:33:000000000-ATDPD:1:2106:9402:12621 1:N:0:GCTCATGA+GCGTAAGA
@M04670:33:000000000-ATDPD:1:2106:5691:12643 1:N:0:GCTCATGA+GCGTAAGA
@M04670:33:000000000-ATDPD:1:2106:25708:12665 1:N:0:GCTCATGA+GCGTAAGA
@M04670:33:000000000-ATDPD:1:2106:26306:12669 1:N:0:GCTCATGA+GCGTAAGA
@M04670:33:000000000-ATDPD:1:2106:26240:12685 1:N:0:GCTCATGA+GCGTAAGA
@M04670:33:000000000-ATDPD:1:2106:20318:12705 1:N:0:GCTCATGA+GCGTAAGA
@M04670:33:000000000-ATDPD:1:2106:24182:12706 1:N:0:GCTCATGA+GCGTAAGA
@M04670:33:000000000-ATDPD:1:2106:17071:12709 1:N:0:GCTCATGA+GCGTAAGA
@M04670:33:000000000-ATDPD:1:2106:21099:12717 1:N:0:GCTCATGA+GCGTAAGA
@M04670:33:000000000-ATDPD:1:2106:17385:12721 1:N:0:GCTCATGA+GCGTAAGA
@M04670:33:000000000-ATDPD:1:2106:6356:12726 1:N:0:GCTCATGA+GCGTAAGA
@M04670:33:000000000-ATDPD:1:2106:10329:12739 1:N:0:GCTCATGA+GCGTAAGA
@M04670:33:000000000-ATDPD:1:2106:27290:12743 1:N:0:GCTCATGA+GCGTAAGA
@M04670:33:000000000-ATDPD:1:2106:20487:12750 1:N:0:GCCCATGA+GCGTAAGA
@M04670:33:000000000-ATDPD:1:2106:28917:12783 1:N:0:GCTCATGA+GCGTAAGA
@M04670:33:000000000-ATDPD:1:2106:1804:12785 1:N:0:GCTCATGA+GCGTAAGA
@M04670:33:000000000-ATDPD:1:2106:26244:12815 1:N:0:GCTCATGA+GCGTAAGA
@M04670:33:000000000-ATDPD:1:2106:21992:12822 1:N:0:GCTCATGA+GCGTAAGA
@M04670:33:000000000-ATDPD:1:2106:12586:12827 1:N:0:GCTCATGA+GCGTAAGA
@M04670:33:000000000-ATDPD:1:2106:9830:12829 1:N:0:GCTCATGA+GCGTAAGA
@M04670:33:000000000-ATDPD:1:2106:19297:12878 1:N:0:GCTCATGA+GCGTAAGA
@M04670:33:000000000-ATDPD:1:2106:4532:12893 1:N:0:GCTCATGA+GCGTAAGA
@M04670:33:000000000-ATDPD:1:2106:25930:12896 1:N:0:GCTCATGA+GCGTAAGA
@M04670:33:000000000-ATDPD:1:2106:17669:12903 1:N:0:GCTCATGA+GCGTAAGA
@M04670:33:000000000-ATDPD:1:2106:20399:12915 1:N:0:GCTCATGA+GCGTAAGA
@M04670:33:000000000-ATDPD:1:2106:14573:12922 1:N:0:GCTCATGA+GCGTAAGA
@M04670:33:000000000-ATDPD:1:2106:9671:12948 1:N:0:GCTCATGA+GCGTAAGA
@M04670:33:000000000-ATDPD:1:2106:4402:12951 1:N:0:GCTCATGA+GCGTAAGA
@M04670:33:000000000-ATDPD:1:2106:1779:12956 1:N:0:GCTCATGA+GCGTAAGA
@M04670:33:000000000-ATDPD:1:2106:2661:12980 1:N:0:GCTCATGA+GCGTAAGA
@M04670:33:000000000-ATDPD:1:2106:24822:12986 1:N:0:GCTCATGA+GCGTAAGA
@M04670:33:000000000-ATDPD:1:2106:21160:12993 1:N:0:GCTCATGA+GCGTAAGA
@M04670:33:000000000-ATDPD:1:2106:29198:13004 1:N:0:GCTCATGA+GCGTAAGA
@M04670:33:000000000-ATDPD:1:2106:21186:13007 1:N:0:GCTCATGA+GCGTAAGA
@M04670:33:000000000-ATDPD:1:2106:23657:13028 1:N:0:GCTCATGA+GCGTAAGA
@M04670:33:000000000-ATDPD:1:2106:18637:13033 1:N:0:GCTCATGA+GCGTAAGA
@M04670:33:000000000-ATDPD:1:2106:27089:13044 1:N:0:GCTCATGA+GCGTAAGA
@M04670:33:000000000-ATDPD:1:2106:25080:13050 1:N:0:GCTCATGA+GCGTAAGA
@M04670:33:000000000-ATDPD:1:2106:20913:13080 1:N:0:GCTCATGA+GCGTAAGA
@M04670:33:000000000-ATDPD:1:2106:22672:13080 1:N:0:GCTCATGA+GCGTAAGA
@M04670:33:000000000-ATDPD:1:2106:17601:13099 1:N:0:GCTCATGA+GCGTAAGA
@M04670:33:000000000-ATDPD:1:2106:11406:13134 1:N:0:GCTCATGA+GTGTAAGA
@M04670:33:000000000-ATDPD:1:2106:14429:13154 1:N:0:GCTCATGA+GCGTAAGA
@M04670:33:000000000-ATDPD:1:2106:8765:13155 1:N:0:GCTCATGA+GCGTAAGA
@M04670:33:000000000-ATDPD:1:2106:19966:13163 1:N:0:GCTCATGA+GCGTAAGA
@M04670:33:000000000-ATDPD:1:2106:14484:13178 1:N:0:GCTCATGA+GCGTAAGA
@M04670:33:000000000-ATDPD:1:2106:20755:13185 1:N:0:GCTCATGA+GCGTAAGA
@M04670:33:000000000-ATDPD:1:2106:23590:13200 1:N:0:GCTCATGA+GCGTAAGA
@M04670:33:000000000-ATDPD:1:2106:7015:13225 1:N:0:GCTCATGA+GCGTAAGA
@M04670:33:000000000-ATDPD:1:2106:10193:13230 1:N:0:GCTCATGA+GCGTAAGT
@M04670:33:000000000-ATDPD:1:2106:14220:13237 1:N:0:GCTCATGA+GCGTAAGA
@M04670:33:000000000-ATDPD:1:2106:17542:13264 1:N:0:GCTCATGA+GCGTAAGA
@M04670:33:000000000-ATDPD:1:2106:9836:13265 1:N:0:GCTCATGA+GCGTAAGA
@M04670:33:000000000-ATDPD:1:2106:23308:13275 1:N:0:GCTCATGA+GCGTAAGA
@M04670:33:000000000-ATDPD:1:2106:4474:13277 1:N:0:GCTCATGA+GCGTAAGA
@M04670:33:000000000-ATDPD:1:2106:4742:13280 1:N:0:GCTCATGA+GCGTAAGA
@M04670:33:000000000-ATDPD:1:2106:15329:13281 1:N:0:GCTCATGA+GCGTAAGA
@M04670:33:000000000-ATDPD:1:2106:5970:13285 1:N:0:GCTCATGA+GCGTAAGA
@M04670:33:000000000-ATDPD:1:2106:27727:13296 1:N:0:GCTCATGA+GCGTAAGA
@M04670:33:000000000-ATDPD:1:2106:7601:13299 1:N:0:GCTCATGA+GCGTAAGA
@M04670:33:000000000-ATDPD:1:2106:1883:13305 1:N:0:GCTCATGA+GCGTAAGA
@M04670:33:000000000-ATDPD:1:2106:13398:13307 1:N:0:GCTCATGA+GCGTAAGA
@M04670:33:000000000-ATDPD:1:2106:4813:13310 1:N:0:GCTCATGA+GCGTAAGA
@M04670:33:000000000-ATDPD:1:2106:9568:13310 1:N:0:GCTCATGA+GCGTAAGA
@M04670:33:000000000-ATDPD:1:2106:24842:13319 1:N:0:GCTCATGA+GCGTAAGA
@M04670:33:000000000-ATDPD:1:2106:20386:13323 1:N:0:GCTCATGA+GCGTAAGA
@M04670:33:000000000-ATDPD:1:2106:17706:13324 1:N:0:GCTCATGA+GCGTAAGA
@M04670:33:000000000-ATDPD:1:2106:24878:13327 1:N:0:GCTCATGA+GCGTAAGA
@M04670:33:000000000-ATDPD:1:2106:7880:13350 1:N:0:GCTCATGA+GCGTAAGA
@M04670:33:000000000-ATDPD:1:2106:14208:13363 1:N:0:GCTCATGA+GCGTAAGA
@M04670:33:000000000-ATDPD:1:2106:24009:13369 1:N:0:GCTCATGA+GCGTAAGA
@M04670:33:000000000-ATDPD:1:2106:11786:13387 1:N:0:GCTCATGA+GCGTAAGA
@M04670:33:000000000-ATDPD:1:2106:9160:13396 1:N:0:GCTCATGA+GCGTAAGA
@M04670:33:000000000-ATDPD:1:2106:24917:13407 1:N:0:GCTCATGA+GCGTAAGA
@M04670:33:000000000-ATDPD:1:2106:2750:13422 1:N:0:GCTCATGA+GCGTAAGA
@M04670:33:000000000-ATDPD:1:2106:6509:13428 1:N:0:GCTCATGA+GCGTAAGA
@M04670:33:000000000-ATDPD:1:2106:24478:13465 1:N:0:GCTCATGA+GCGTAAGA
@M04670:33:000000000-ATDPD:1:2106:24589:13468 1:N:0:GCTCATGA+GCGTAAGA
@M04670:33:000000000-ATDPD:1:2106:16876:13480 1:N:0:GCTCATGA+GCGTAAGA
@M04670:33:000000000-ATDPD:1:2106:19914:13501 1:N:0:GCTCATGA+GCGTAAGA
@M04670:33:000000000-ATDPD:1:2106:27066:13509 1:N:0:GCTCATGA+GCGTAAGA
@M04670:33:000000000-ATDPD:1:2106:13225:13510 1:N:0:GCTCATGA+GCGTAAGA
@M04670:33:000000000-ATDPD:1:2106:22776:13511 1:N:0:GCTCATGA+GCGTAAGA
@M04670:33:000000000-ATDPD:1:2106:24604:13518 1:N:0:GCTCATGA+GCGTAAGA
@M04670:33:000000000-ATDPD:1:2106:20962:13519 1:N:0:GCTCATGA+GCGTAAGA
@M04670:33:000000000-ATDPD:1:2106:2419:13533 1:N:0:GCTCATGA+GCGTAAGA
@M04670:33:000000000-ATDPD:1:2106:5974:13552 1:N:0:GCTCATGG+GCGTAAGA
@M04670:33:000000000-ATDPD:1:2106:29683:13553 1:N:0:GCTCATGA+GCGTAAGA
@M04670:33:000000000-ATDPD:1:2106:10836:13553 1:N:0:GCTCATGA+GCGTAAGA
@M04670:33:000000000-ATDPD:1:2106:16020:13572 1:N:0:GCTCATGA+GCGTAAGA
@M04670:33:000000000-ATDPD:1:2106:29239:13581 1:N:0:GCTCATGA+GCGTAAGA
@M04670:33:000000000-ATDPD:1:2106:6337:13581 1:N:0:GCTCATGA+GCGTAAGA
@M04670:33:000000000-ATDPD:1:2106:13204:13586 1:N:0:GCTCATGA+GCGTAAGA
@M04670:33:000000000-ATDPD:1:2106:20577:13586 1:N:0:GCTCATGA+GCGTAAGA
@M04670:33:000000000-ATDPD:1:2106:16941:13591 1:N:0:GATCATGA+GCGTACGA
@M04670:33:000000000-ATDPD:1:2106:5553:13591 1:N:0:GCTCATGA+GCGTAAGA
@M04670:33:000000000-ATDPD:1:2106:22913:13599 1:N:0:GCTCATGA+GCGTAAGA
@M04670:33:000000000-ATDPD:1:2106:16443:13611 1:N:0:GCTCATGA+GCGTAAGA
@M04670:33:000000000-ATDPD:1:2106:14368:13628 1:N:0:GCTCATGA+GCGTAAGA
@M04670:33:000000000-ATDPD:1:2106:6726:13634 1:N:0:GCTCATGA+GCGTAAGA
@M04670:33:000000000-ATDPD:1:2106:21504:13637 1:N:0:GCTCATGA+GCGTAAGA
@M04670:33:000000000-ATDPD:1:2106:9887:13641 1:N:0:GCTCATGA+GCGTAAGA
@M04670:33:000000000-ATDPD:1:2106:18558:13660 1:N:0:GCTCATGA+GCGTAAGA
@M04670:33:000000000-ATDPD:1:2106:21664:13665 1:N:0:GCTCATGA+GCGTAAGA
@M04670:33:000000000-ATDPD:1:2106:13702:13682 1:N:0:GCTCATGA+GCGTAAGA
@M04670:33:000000000-ATDPD:1:2106:23690:13688 1:N:0:GCTCATGA+GCGTAAGA
@M04670:33:000000000-ATDPD:1:2106:22136:13689 1:N:0:GCTCATGA+GCGTAAGA
@M04670:33:000000000-ATDPD:1:2106:25296:13697 1:N:0:GCTCATGA+GCGTAAGA
@M04670:33:000000000-ATDPD:1:2106:17755:13703 1:N:0:GCTCATGA+GCGTAAGA
@M04670:33:000000000-ATDPD:1:2106:8757:13705 1:N:0:GCTCATGA+GCGTAAGA
@M04670:33:000000000-ATDPD:1:2106:13477:13709 1:N:0:GCTCATGA+GCGTAAGA
@M04670:33:000000000-ATDPD:1:2106:6990:13710 1:N:0:GCTCATGA+GCGTAAGA
@M04670:33:000000000-ATDPD:1:2106:21608:13718 1:N:0:GCTCATGA+GCGTAAGA
@M04670:33:000000000-ATDPD:1:2106:26597:13721 1:N:0:GCTCATGA+GCGTAAGA
@M04670:33:000000000-ATDPD:1:2106:21053:13721 1:N:0:GCTCATGA+GCGTAAGA
@M04670:33:000000000-ATDPD:1:2106:9443:13731 1:N:0:GCTCATGA+GCGTAAGA
@M04670:33:000000000-ATDPD:1:2106:19110:13754 1:N:0:GCTCATGA+GCGTAAGA
@M04670:33:000000000-ATDPD:1:2106:4164:13762 1:N:0:GCTCATGA+GCGTAAGA
@M04670:33:000000000-ATDPD:1:2106:7027:13774 1:N:0:GCTCATGA+GCGTAAGA
@M04670:33:000000000-ATDPD:1:2106:6944:13781 1:N:0:GCTCATGA+GCGTAAGA
@M04670:33:000000000-ATDPD:1:2106:27317:13796 1:N:0:GCTCATGA+GCGTAAGA
@M04670:33:000000000-ATDPD:1:2106:28756:13808 1:N:0:GCTCATGA+GCGTAAGA
@M04670:33:000000000-ATDPD:1:2106:4295:13809 1:N:0:GCTCATGA+GCGTAAGA
@M04670:33:000000000-ATDPD:1:2106:25008:13811 1:N:0:GCTCATGA+GCGTAAGA
@M04670:33:000000000-ATDPD:1:2106:8705:13855 1:N:0:GCTCATGA+GCGTAAGA
@M04670:33:000000000-ATDPD:1:2106:7769:13880 1:N:0:GCTCATGA+GCGTAAGA
@M04670:33:000000000-ATDPD:1:2106:16094:13897 1:N:0:GCTCATGA+GCGTAAGA
@M04670:33:000000000-ATDPD:1:2106:7640:13898 1:N:0:GCTCATGA+GCGTAAGA
@M04670:33:000000000-ATDPD:1:2106:4492:13903 1:N:0:GCTCATGA+GCGTAAGA
@M04670:33:000000000-ATDPD:1:2106:23256:13906 1:N:0:GCTCATGA+GCGTAAGA
@M04670:33:000000000-ATDPD:1:2106:28732:13918 1:N:0:GCTCATGA+GCGTAAGA
@M04670:33:000000000-ATDPD:1:2106:23993:13919 1:N:0:GCTCATGA+GCGTAAGA
@M04670:33:000000000-ATDPD:1:2106:13719:13922 1:N:0:GCTCATGA+GCGTAAGA
@M04670:33:000000000-ATDPD:1:2106:27209:13926 1:N:0:GCTCATGA+GCGTAAGA
@M04670:33:000000000-ATDPD:1:2106:4575:13949 1:N:0:GCTCATGA+GCGTAAGA
@M04670:33:000000000-ATDPD:1:2106:2390:13969 1:N:0:GCTCATGA+GCGTAAGA
@M04670:33:000000000-ATDPD:1:2106:19868:13982 1:N:0:GCTCATGA+GCGTAAGA
@M04670:33:000000000-ATDPD:1:2106:4093:13989 1:N:0:GCTCATGA+GCGTAAGA
@M04670:33:000000000-ATDPD:1:2106:14157:14034 1:N:0:GCTCATGA+GCGTAAGA
@M04670:33:000000000-ATDPD:1:2106:24643:14038 1:N:0:GCTCATGA+GCGTAAGA
@M04670:33:000000000-ATDPD:1:2106:6524:14039 1:N:0:GCTCATGA+GCGTAAGA
@M04670:33:000000000-ATDPD:1:2106:7439:14052 1:N:0:GCTCATGA+GCGTAAGA
@M04670:33:000000000-ATDPD:1:2106:28238:14053 1:N:0:GCTCATGA+GCGTAAGA
@M04670:33:000000000-ATDPD:1:2106:7955:14055 1:N:0:GCTCATGA+GCGTAAGA
@M04670:33:000000000-ATDPD:1:2106:29582:14067 1:N:0:GCTCATGA+GCGTAAGA
@M04670:33:000000000-ATDPD:1:2106:6486:14091 1:N:0:GCTCATGA+GCGTAAGA
@M04670:33:000000000-ATDPD:1:2106:11936:14108 1:N:0:GCTCATGA+GCGTAAGA
@M04670:33:000000000-ATDPD:1:2106:12715:14110 1:N:0:GCTCATGA+GCGTAAGA
@M04670:33:000000000-ATDPD:1:2106:26154:14113 1:N:0:GCTCATGA+GCGTAAGA
@M04670:33:000000000-ATDPD:1:2106:21591:14129 1:N:0:GCTCATGA+GCGTAAGA
@M04670:33:000000000-ATDPD:1:2106:2463:14137 1:N:0:GCTCATGA+GCGTAAGA
@M04670:33:000000000-ATDPD:1:2106:13174:14151 1:N:0:GCTCATGA+GCGTAAGA
@M04670:33:000000000-ATDPD:1:2106:23407:14151 1:N:0:GCTCATGA+GCGTAAGA
@M04670:33:000000000-ATDPD:1:2106:15449:14152 1:N:0:GCTCATGA+GCGTAAGA
@M04670:33:000000000-ATDPD:1:2106:6112:14153 1:N:0:GCTCATGA+GCGTAAGA
@M04670:33:000000000-ATDPD:1:2106:9519:14161 1:N:0:GCTCATGA+GCGTAAGA
@M04670:33:000000000-ATDPD:1:2106:11470:14162 1:N:0:GCTCATGA+GCGTAAGA
@M04670:33:000000000-ATDPD:1:2106:26383:14169 1:N:0:GCTCATGA+GCGTAAGA
@M04670:33:000000000-ATDPD:1:2106:14119:14180 1:N:0:GCTCATGA+GCGTAAGA
@M04670:33:000000000-ATDPD:1:2106:4763:14198 1:N:0:GCTCATGA+GCGTAAGA
@M04670:33:000000000-ATDPD:1:2106:23449:14199 1:N:0:GCTCATGA+GCGTAAGA
@M04670:33:000000000-ATDPD:1:2106:26777:14205 1:N:0:GCTCATGA+GCGTAAGA
@M04670:33:000000000-ATDPD:1:2106:13405:14214 1:N:0:GCTCATGA+GCGTAAGA
@M04670:33:000000000-ATDPD:1:2106:13620:14218 1:N:0:GCTCATGA+GCGTAAGA
@M04670:33:000000000-ATDPD:1:2106:19461:14219 1:N:0:GCTCATGA+GCGTAAGA
@M04670:33:000000000-ATDPD:1:2106:6837:14238 1:N:0:GCTCATGA+GCGTAAGA
@M04670:33:000000000-ATDPD:1:2106:28700:14285 1:N:0:GCTCATGA+GCGTAAGA
@M04670:33:000000000-ATDPD:1:2106:6148:14301 1:N:0:GCTCATGA+GCGTAAGA
@M04670:33:000000000-ATDPD:1:2106:12078:14315 1:N:0:GCTCATGA+GCGTAAGA
@M04670:33:000000000-ATDPD:1:2106:18452:14327 1:N:0:GCTCATGA+GCGTAAGA
@M04670:33:000000000-ATDPD:1:2106:23281:14332 1:N:0:GCTCATGA+GCGTAAGA
@M04670:33:000000000-ATDPD:1:2106:19093:14352 1:N:0:GCTCATGA+GCGTAAGA
@M04670:33:000000000-ATDPD:1:2106:5380:14360 1:N:0:GCTCATGA+GCGTAAGA
@M04670:33:000000000-ATDPD:1:2106:24047:14380 1:N:0:GCTCATGA+GCGTAAGA
@M04670:33:000000000-ATDPD:1:2106:10810:14384 1:N:0:GCTCATGA+GCGTAAGA
@M04670:33:000000000-ATDPD:1:2106:1904:14387 1:N:0:GCTCATGA+GCGTAAGA
@M04670:33:000000000-ATDPD:1:2106:13135:14409 1:N:0:GCTCATGA+GCGTAAGA
@M04670:33:000000000-ATDPD:1:2106:18704:14421 1:N:0:GCTCATGA+GCGTAAGA
@M04670:33:000000000-ATDPD:1:2106:14288:14431 1:N:0:GCTCATGA+GCGTAAGA
@M04670:33:000000000-ATDPD:1:2106:8317:14451 1:N:0:GCTCATGA+GCGTAAGA
@M04670:33:000000000-ATDPD:1:2106:20830:14458 1:N:0:GCTCATGA+GCGTAAGA
@M04670:33:000000000-ATDPD:1:2106:28191:14461 1:N:0:GCTCATGA+GCGTAAGA
@M04670:33:000000000-ATDPD:1:2106:11124:14471 1:N:0:GCTCATGA+GCGTAAGA
@M04670:33:000000000-ATDPD:1:2106:7199:14471 1:N:0:GCTCATGA+GCGTAAGA
@M04670:33:000000000-ATDPD:1:2106:9495:14479 1:N:0:GCTCATGA+GCGTAAGA
@M04670:33:000000000-ATDPD:1:2106:29480:14481 1:N:0:GCTCATGA+GCGTAAGA
@M04670:33:000000000-ATDPD:1:2106:18089:14482 1:N:0:GCTCATGA+GCGTAAGA
@M04670:33:000000000-ATDPD:1:2106:19933:14487 1:N:0:GCTCATGA+GCGTAAGA
@M04670:33:000000000-ATDPD:1:2106:6284:14488 1:N:0:GCTCATGA+GCGTAAGA
@M04670:33:000000000-ATDPD:1:2106:12350:14488 1:N:0:GCTCATGA+GCGTAAGA
@M04670:33:000000000-ATDPD:1:2106:26000:14491 1:N:0:GCTCATGA+GCGTAAGA
@M04670:33:000000000-ATDPD:1:2106:10238:14497 1:N:0:GCTCATGA+GCGTAAGA
@M04670:33:000000000-ATDPD:1:2106:16494:14504 1:N:0:GCTCATGA+GCGTAAGA
@M04670:33:000000000-ATDPD:1:2106:28099:14523 1:N:0:GCTCATGA+GCGTAAGA
@M04670:33:000000000-ATDPD:1:2106:21823:14525 1:N:0:GCTCATGA+GCGTAAGA
@M04670:33:000000000-ATDPD:1:2106:2758:14540 1:N:0:GCTCATGA+GCGTAAGA
@M04670:33:000000000-ATDPD:1:2106:26383:14541 1:N:0:GCTCATGA+GCGTAAGA
@M04670:33:000000000-ATDPD:1:2106:23401:14541 1:N:0:GCTCATGA+GCGTAAGA
@M04670:33:000000000-ATDPD:1:2106:12578:14557 1:N:0:GCTCATGA+GCGTAAGA
@M04670:33:000000000-ATDPD:1:2106:6077:14562 1:N:0:GCTCATGA+GCGTAAGA
@M04670:33:000000000-ATDPD:1:2106:7615:14564 1:N:0:GCTCATGA+GCGTAAGA
@M04670:33:000000000-ATDPD:1:2106:17875:14570 1:N:0:GCTCATGA+GCGTAAGA
@M04670:33:000000000-ATDPD:1:2106:13140:14572 1:N:0:GCTCATGA+GCGTAAGA
@M04670:33:000000000-ATDPD:1:2106:26575:14574 1:N:0:GCTCATGA+GCGTAAGA
@M04670:33:000000000-ATDPD:1:2106:13935:14577 1:N:0:GCTCATGA+GCGTAAGA
@M04670:33:000000000-ATDPD:1:2106:18453:14580 1:N:0:GCTCATGA+GCGTAAGA
@M04670:33:000000000-ATDPD:1:2106:24209:14603 1:N:0:GCTCATGA+GCGTAAGA
@M04670:33:000000000-ATDPD:1:2106:27959:14605 1:N:0:GCTCATGA+GCGTAAGA
@M04670:33:000000000-ATDPD:1:2106:11679:14614 1:N:0:GCTCATGA+GCGTAAGA
@M04670:33:000000000-ATDPD:1:2106:21224:14615 1:N:0:GCTCATGA+GCGTAAGA
@M04670:33:000000000-ATDPD:1:2106:24804:14616 1:N:0:GCTCATGA+GCGTAAGA
@M04670:33:000000000-ATDPD:1:2106:25717:14630 1:N:0:GCTCATGA+GCGTAAGA
@M04670:33:000000000-ATDPD:1:2106:2972:14653 1:N:0:GCTCATGA+GCGTAAGA
@M04670:33:000000000-ATDPD:1:2106:22053:14654 1:N:0:GCTCATGA+GCGTAAGA
@M04670:33:000000000-ATDPD:1:2106:2584:14663 1:N:0:GCTCATGA+GCGTAAGA
@M04670:33:000000000-ATDPD:1:2106:23248:14663 1:N:0:ACTCATGA+GCGTAAGA
@M04670:33:000000000-ATDPD:1:2106:5356:14667 1:N:0:GCTCATGA+GCGTAAGA
@M04670:33:000000000-ATDPD:1:2106:24495:14671 1:N:0:GCTCATGA+GCGTAAGA
@M04670:33:000000000-ATDPD:1:2106:18738:14694 1:N:0:GCTCATGA+GCGTAAGA
@M04670:33:000000000-ATDPD:1:2106:11540:14701 1:N:0:GCTCATGA+GCGTAAGA
@M04670:33:000000000-ATDPD:1:2106:2438:14707 1:N:0:GCTCATGA+GCGTAAGA
@M04670:33:000000000-ATDPD:1:2106:22294:14714 1:N:0:GCTCATGA+GCGTAAGA
@M04670:33:000000000-ATDPD:1:2106:15811:14716 1:N:0:GCTCATGA+GCGTAAGA
@M04670:33:000000000-ATDPD:1:2106:5262:14720 1:N:0:GCTCATGA+GCGTAAGA
@M04670:33:000000000-ATDPD:1:2106:23306:14726 1:N:0:GCTCATGA+GCGTAAGA
@M04670:33:000000000-ATDPD:1:2106:16042:14729 1:N:0:GCTCATGA+GCGTAAGA
@M04670:33:000000000-ATDPD:1:2106:25369:14748 1:N:0:GCTCATGA+GCGTAAGA
@M04670:33:000000000-ATDPD:1:2106:23771:14751 1:N:0:GCTCATGA+GCGTAAGA
@M04670:33:000000000-ATDPD:1:2106:7169:14755 1:N:0:GCTCATGA+GCGTAAGA
@M04670:33:000000000-ATDPD:1:2106:20653:14783 1:N:0:GCTCATGA+GCGTAAGA
@M04670:33:000000000-ATDPD:1:2106:7164:14788 1:N:0:GCTCATGA+GCGTAAGA
@M04670:33:000000000-ATDPD:1:2106:20732:14800 1:N:0:GCTCATGA+GCGTAAGA
@M04670:33:000000000-ATDPD:1:2106:24223:14801 1:N:0:GCTAATGA+GCGTAAGA
@M04670:33:000000000-ATDPD:1:2106:9486:14805 1:N:0:GCTCATGA+GCGTAAGA
@M04670:33:000000000-ATDPD:1:2106:21612:14816 1:N:0:GCTCATCA+GCGTAAGA
@M04670:33:000000000-ATDPD:1:2106:21363:14821 1:N:0:GCTCATGA+GCGTAAGA
@M04670:33:000000000-ATDPD:1:2106:4468:14841 1:N:0:GCTCATGA+GCGTAAGA
@M04670:33:000000000-ATDPD:1:2106:14708:14844 1:N:0:GCTCATGA+GCGTAAGA
@M04670:33:000000000-ATDPD:1:2106:10918:14854 1:N:0:GCTCATGA+GCGTAAGA
@M04670:33:000000000-ATDPD:1:2106:26477:14877 1:N:0:GCTCATGA+GCGTAAGA
@M04670:33:000000000-ATDPD:1:2106:16542:14888 1:N:0:GCTCATGA+GCGTAAGA
@M04670:33:000000000-ATDPD:1:2106:18117:14892 1:N:0:GCTCATGA+GCGTACGA
@M04670:33:000000000-ATDPD:1:2106:4318:14897 1:N:0:GCTCATGA+GCGTAAGA
@M04670:33:000000000-ATDPD:1:2106:2709:14902 1:N:0:GCTCATGA+GCGTAAGA
@M04670:33:000000000-ATDPD:1:2106:11054:14905 1:N:0:GCTCATGA+GCGTAAGA
@M04670:33:000000000-ATDPD:1:2106:15004:14912 1:N:0:GCTCATGA+GCGTAAGA
@M04670:33:000000000-ATDPD:1:2106:28070:14921 1:N:0:GCTCATGA+GCGTAAGA
@M04670:33:000000000-ATDPD:1:2106:4417:14926 1:N:0:GCTCATGA+GCGTAAGA
@M04670:33:000000000-ATDPD:1:2106:26887:14958 1:N:0:GCTCATGA+GCGTAAGA
@M04670:33:000000000-ATDPD:1:2106:12836:14965 1:N:0:GCTCATGA+GCGTAAGA
@M04670:33:000000000-ATDPD:1:2106:6356:14970 1:N:0:GCTCATGA+GCGTAAGA
@M04670:33:000000000-ATDPD:1:2106:11784:15000 1:N:0:GCTCATGA+GCGTAAGA
@M04670:33:000000000-ATDPD:1:2106:6861:15024 1:N:0:GCTCATGA+GCGTAAGA
@M04670:33:000000000-ATDPD:1:2106:22972:15030 1:N:0:GCTCATGA+GCGTAAGA
@M04670:33:000000000-ATDPD:1:2106:13380:15031 1:N:0:GCTCATGA+GCGTAAGA
@M04670:33:000000000-ATDPD:1:2106:24812:15036 1:N:0:GCTCATGA+GCGTAAGA
@M04670:33:000000000-ATDPD:1:2106:19839:15068 1:N:0:GCTCATGA+GCGTAAGA
@M04670:33:000000000-ATDPD:1:2106:16348:15069 1:N:0:GCTCATGA+GCGTAAGA
@M04670:33:000000000-ATDPD:1:2106:12433:15072 1:N:0:GCTCATGA+GCGTAAGA
@M04670:33:000000000-ATDPD:1:2106:20581:15072 1:N:0:GCTCATGA+GCGTAAGA
@M04670:33:000000000-ATDPD:1:2106:21708:15082 1:N:0:GCCCATGA+GCGTAAGA
@M04670:33:000000000-ATDPD:1:2106:10143:15097 1:N:0:GCTCATGA+GCGTAAGA
@M04670:33:000000000-ATDPD:1:2106:19936:15131 1:N:0:GCTCATGA+GCGTAAGA
@M04670:33:000000000-ATDPD:1:2106:26762:15141 1:N:0:GCTCATGA+GCGTAAGA
@M04670:33:000000000-ATDPD:1:2106:25213:15146 1:N:0:GCTCATGA+GCGTAAGA
@M04670:33:000000000-ATDPD:1:2106:1979:15150 1:N:0:GCTCATGA+GCGTAAGA
@M04670:33:000000000-ATDPD:1:2106:17828:15151 1:N:0:GCTCATGA+GCGTAAGA
@M04670:33:000000000-ATDPD:1:2106:11461:15151 1:N:0:GCTCATGA+GCGTAAGA
@M04670:33:000000000-ATDPD:1:2106:1931:15157 1:N:0:GCTCATGA+GCGTAAGA
@M04670:33:000000000-ATDPD:1:2106:4923:15173 1:N:0:GCTCATGA+GCGTAAGA
@M04670:33:000000000-ATDPD:1:2106:19250:15176 1:N:0:GCTCATGA+GCGTAAGA
@M04670:33:000000000-ATDPD:1:2106:24613:15188 1:N:0:GCTCATGA+GCGTAAGA
@M04670:33:000000000-ATDPD:1:2106:7428:15212 1:N:0:GCTCATGA+GCGTAAGA
@M04670:33:000000000-ATDPD:1:2106:16187:15217 1:N:0:GCTCATGA+GCGTAAGA
@M04670:33:000000000-ATDPD:1:2106:9211:15239 1:N:0:GCTCATGA+GCGTAAGA
@M04670:33:000000000-ATDPD:1:2106:15957:15243 1:N:0:GCTCATGA+GCGTAAGA
@M04670:33:000000000-ATDPD:1:2106:2535:15250 1:N:0:GCTCATGA+GCGTAAGA
@M04670:33:000000000-ATDPD:1:2106:16358:15251 1:N:0:GCTCATGA+GCGTAAGA
@M04670:33:000000000-ATDPD:1:2106:5063:15262 1:N:0:GCTCATGA+GCGTAAGA
@M04670:33:000000000-ATDPD:1:2106:21598:15280 1:N:0:GCTCATGA+GCGTAAGA
@M04670:33:000000000-ATDPD:1:2106:10357:15287 1:N:0:GCTCATGA+GCGTAAGA
@M04670:33:000000000-ATDPD:1:2106:21120:15293 1:N:0:GCTCATGA+GCGTAAGA
@M04670:33:000000000-ATDPD:1:2106:5412:15296 1:N:0:GCTCATGA+GCGTAAAA
@M04670:33:000000000-ATDPD:1:2106:2284:15316 1:N:0:GCTCATGA+GCGTAAGA
@M04670:33:000000000-ATDPD:1:2106:21598:15325 1:N:0:GCTCATGA+GCGTAAGA
@M04670:33:000000000-ATDPD:1:2106:27856:15329 1:N:0:GCTCATGA+GCGTAAGA
@M04670:33:000000000-ATDPD:1:2106:5313:15334 1:N:0:GCTCATGA+GCGTAAGA
@M04670:33:000000000-ATDPD:1:2106:23505:15384 1:N:0:GCTCATGA+GCGTAAGA
@M04670:33:000000000-ATDPD:1:2106:20703:15385 1:N:0:GCTCATGA+GCGTAAGA
@M04670:33:000000000-ATDPD:1:2106:10705:15394 1:N:0:GCTCATGA+GCGTAAGA
@M04670:33:000000000-ATDPD:1:2106:4434:15395 1:N:0:GCTCATGA+GCGTAAGA
@M04670:33:000000000-ATDPD:1:2106:23561:15398 1:N:0:GCTCATGA+GCGTAAGA
@M04670:33:000000000-ATDPD:1:2106:20345:15411 1:N:0:GCTCATGA+GCGTAAGA
@M04670:33:000000000-ATDPD:1:2106:14844:15423 1:N:0:GCTCATGA+GCGTAAGA
@M04670:33:000000000-ATDPD:1:2106:12498:15427 1:N:0:GCTCATGA+GCGTAAGA
@M04670:33:000000000-ATDPD:1:2106:16182:15431 1:N:0:GCTCATGA+GCGTAAGA
@M04670:33:000000000-ATDPD:1:2106:26883:15431 1:N:0:GCTCATGA+GCGTAAGA
@M04670:33:000000000-ATDPD:1:2106:26854:15447 1:N:0:GCTCATGA+GCGTAAGA
@M04670:33:000000000-ATDPD:1:2106:24188:15447 1:N:0:GCTCATGA+GCGTAAGA
@M04670:33:000000000-ATDPD:1:2106:6370:15450 1:N:0:GCTCATGA+GCGTAAGA
@M04670:33:000000000-ATDPD:1:2106:3063:15450 1:N:0:GCTCATGA+GCGTAAGA
@M04670:33:000000000-ATDPD:1:2106:8112:15450 1:N:0:GCTCATGA+GCGTAAGA
@M04670:33:000000000-ATDPD:1:2106:20916:15467 1:N:0:GCTCATGA+GCGTAAGA
@M04670:33:000000000-ATDPD:1:2106:16206:15469 1:N:0:GCTCATGA+GCGTAAGA
@M04670:33:000000000-ATDPD:1:2106:20883:15477 1:N:0:GCTCATGA+GCGTAAGT
@M04670:33:000000000-ATDPD:1:2106:14064:15488 1:N:0:GCTCATGA+GCGTAAGA
@M04670:33:000000000-ATDPD:1:2106:20437:15524 1:N:0:GCTCATGA+GCGTAAGA
@M04670:33:000000000-ATDPD:1:2106:5708:15526 1:N:0:GCTCATGA+GCGTAAGA
@M04670:33:000000000-ATDPD:1:2106:25752:15572 1:N:0:GCTCATGA+GCGTAAGA
@M04670:33:000000000-ATDPD:1:2106:28790:15573 1:N:0:GCTCATGA+GCGTAAGA
@M04670:33:000000000-ATDPD:1:2106:11962:15581 1:N:0:GCTCATGA+GCGTAAGA
@M04670:33:000000000-ATDPD:1:2106:28261:15594 1:N:0:GCTCATGA+GCGTAAGA
@M04670:33:000000000-ATDPD:1:2106:27748:15627 1:N:0:GCTCATGA+GCGTAAGA
@M04670:33:000000000-ATDPD:1:2106:22632:15634 1:N:0:GCTCATGA+GCGTAAGA
@M04670:33:000000000-ATDPD:1:2106:21691:15668 1:N:0:GCTCATGA+GCGTAAGA
@M04670:33:000000000-ATDPD:1:2106:6507:15670 1:N:0:GCTCATGA+GCGTAAGA
@M04670:33:000000000-ATDPD:1:2106:3900:15677 1:N:0:GCTCATGA+GCGTAAGA
@M04670:33:000000000-ATDPD:1:2106:14995:15677 1:N:0:GCTCATGA+GCGTAAGA
@M04670:33:000000000-ATDPD:1:2106:23295:15681 1:N:0:GCTCATGA+GCGTAAGA
@M04670:33:000000000-ATDPD:1:2106:16720:15683 1:N:0:GCTCATGA+GCGTAAGA
@M04670:33:000000000-ATDPD:1:2106:19457:15689 1:N:0:GCTCATGA+GCGTAAGA
@M04670:33:000000000-ATDPD:1:2106:18484:15693 1:N:0:GCTCATGA+GCGTAAGA
@M04670:33:000000000-ATDPD:1:2106:20305:15722 1:N:0:GCTCATGA+GCGTAAGA
@M04670:33:000000000-ATDPD:1:2106:3258:15745 1:N:0:GCTCATGA+GCGTAAGA
@M04670:33:000000000-ATDPD:1:2106:21767:15757 1:N:0:GCTCATGA+GCGTAAGA
@M04670:33:000000000-ATDPD:1:2106:12588:15771 1:N:0:GCTCATGA+GCGTAAGA
@M04670:33:000000000-ATDPD:1:2106:7187:15782 1:N:0:GCTCATGA+GCGTAAGA
@M04670:33:000000000-ATDPD:1:2106:23371:15790 1:N:0:GCTCATGA+GCATAAGA
@M04670:33:000000000-ATDPD:1:2106:8519:15812 1:N:0:GCTCATGA+GCGTAAGA
@M04670:33:000000000-ATDPD:1:2106:25225:15813 1:N:0:GCTCATGA+GCGTAAGA
@M04670:33:000000000-ATDPD:1:2106:25143:15816 1:N:0:GCTCATGA+GCGTAAGA
@M04670:33:000000000-ATDPD:1:2106:3495:15826 1:N:0:GCTCATGA+GCGTAAGA
@M04670:33:000000000-ATDPD:1:2106:7109:15835 1:N:0:GCTCATGA+GCGTAAGA
@M04670:33:000000000-ATDPD:1:2106:13289:15844 1:N:0:GCTCATGA+GCGTAAGA
@M04670:33:000000000-ATDPD:1:2106:9747:15864 1:N:0:GCTCATGA+GCGTAAGA
@M04670:33:000000000-ATDPD:1:2106:18263:15928 1:N:0:GCTCATGA+GCGTAAGA
@M04670:33:000000000-ATDPD:1:2106:5579:15939 1:N:0:GCTCATGA+GCGTAAGA
@M04670:33:000000000-ATDPD:1:2106:6839:15940 1:N:0:GCTCATGA+GCGTAAGA
@M04670:33:000000000-ATDPD:1:2106:19820:15961 1:N:0:GCTCATGA+GCGTAAGA
@M04670:33:000000000-ATDPD:1:2106:15128:15976 1:N:0:GCTCATGA+GCGTAAGA
@M04670:33:000000000-ATDPD:1:2106:22127:15985 1:N:0:GCTCATGG+GCGTAAGA
@M04670:33:000000000-ATDPD:1:2106:11153:15987 1:N:0:GCTCATGA+GCGTAAGA
@M04670:33:000000000-ATDPD:1:2106:10116:15987 1:N:0:GCTCATGA+GCGTAAGA
@M04670:33:000000000-ATDPD:1:2106:17621:16050 1:N:0:GCTCATGA+GCGTAAGA
@M04670:33:000000000-ATDPD:1:2106:24345:16062 1:N:0:GCTCATGA+GCGTAAGA
@M04670:33:000000000-ATDPD:1:2106:13628:16067 1:N:0:GCTCATGA+GCGTAAGA
@M04670:33:000000000-ATDPD:1:2106:17197:16079 1:N:0:GCTCATGA+GCGTAAGA
@M04670:33:000000000-ATDPD:1:2106:11587:16084 1:N:0:GCTCATGA+GCGTAAGA
@M04670:33:000000000-ATDPD:1:2106:18332:16108 1:N:0:GCTCATGA+GCGTAAGA
@M04670:33:000000000-ATDPD:1:2106:9448:16111 1:N:0:GCTCATGA+GCGTAAGA
@M04670:33:000000000-ATDPD:1:2106:20515:16115 1:N:0:GCTCATGA+GCGTAAGA
@M04670:33:000000000-ATDPD:1:2106:10137:16119 1:N:0:GCTCATGA+GCGTAAGA
@M04670:33:000000000-ATDPD:1:2106:10866:16130 1:N:0:GCTCATGA+GCGTAAGA
@M04670:33:000000000-ATDPD:1:2106:4832:16150 1:N:0:GCTCATGA+GCGTAAGA
@M04670:33:000000000-ATDPD:1:2106:19635:16151 1:N:0:GCTCATGA+GCGTAAGA
@M04670:33:000000000-ATDPD:1:2106:2418:16162 1:N:0:GCTCATGA+GCGTAAGA
@M04670:33:000000000-ATDPD:1:2106:5937:16163 1:N:0:GCTCATGA+GCGTAAGA
@M04670:33:000000000-ATDPD:1:2106:2324:16176 1:N:0:GCTCATGA+GCGTAAGA
@M04670:33:000000000-ATDPD:1:2106:15224:16185 1:N:0:GCTCATGA+GCGTAAGA
@M04670:33:000000000-ATDPD:1:2106:25811:16204 1:N:0:GCTCATGA+GCGTAAGA
@M04670:33:000000000-ATDPD:1:2106:23182:16229 1:N:0:GCTCATGA+GCGTAAGA
@M04670:33:000000000-ATDPD:1:2106:13207:16229 1:N:0:GCTCATGA+GCGTAAGA
@M04670:33:000000000-ATDPD:1:2106:5672:16243 1:N:0:GCTCATGA+GCGTAAGA
@M04670:33:000000000-ATDPD:1:2106:9574:16252 1:N:0:GCTCATGA+GCGTAAGA
@M04670:33:000000000-ATDPD:1:2106:13285:16258 1:N:0:GCTCATGA+GCGTAAGA
@M04670:33:000000000-ATDPD:1:2106:18863:16269 1:N:0:GCTCATGA+GCGTAAGA
@M04670:33:000000000-ATDPD:1:2106:14370:16286 1:N:0:GCTCATGA+GCGTAAGA
@M04670:33:000000000-ATDPD:1:2106:3221:16288 1:N:0:GCTCATGA+GCGTAAGA
@M04670:33:000000000-ATDPD:1:2106:18205:16288 1:N:0:GCTCATGA+GCGTAAGA
@M04670:33:000000000-ATDPD:1:2106:15205:16297 1:N:0:GCTCATGA+GCGTAAGA
@M04670:33:000000000-ATDPD:1:2106:3431:16324 1:N:0:GCTCATGA+GCGTAAGA
@M04670:33:000000000-ATDPD:1:2106:24005:16337 1:N:0:GCTCATGA+GCGTAAGA
@M04670:33:000000000-ATDPD:1:2106:15914:16352 1:N:0:GCTCATGA+GCGTAAGA
@M04670:33:000000000-ATDPD:1:2106:21907:16354 1:N:0:GCTCATGA+GCGTAAGA
@M04670:33:000000000-ATDPD:1:2106:16991:16356 1:N:0:GCTCATGA+GCGTAAGA
@M04670:33:000000000-ATDPD:1:2106:8041:16380 1:N:0:GCTCATGA+GCGTAAGA
@M04670:33:000000000-ATDPD:1:2106:20575:16388 1:N:0:GCTCATGA+GCGTAAGA
@M04670:33:000000000-ATDPD:1:2106:24885:16420 1:N:0:GCTCATGA+GCGTAAGA
@M04670:33:000000000-ATDPD:1:2106:18343:16421 1:N:0:GCTCATGA+GCGTAAGA
@M04670:33:000000000-ATDPD:1:2106:17787:16423 1:N:0:GCTCATGA+GCGTAAGA
@M04670:33:000000000-ATDPD:1:2106:14064:16427 1:N:0:GCTCATGA+GCGTAAGA
@M04670:33:000000000-ATDPD:1:2106:27707:16438 1:N:0:GCTCATGA+GCGTAAGA
@M04670:33:000000000-ATDPD:1:2106:24900:16449 1:N:0:GCTCATGA+GCGTAAGA
@M04670:33:000000000-ATDPD:1:2106:27568:16460 1:N:0:GCTCATGA+GCGTAAGA
@M04670:33:000000000-ATDPD:1:2106:3423:16463 1:N:0:GCTCATGA+GCGTAAGA
@M04670:33:000000000-ATDPD:1:2106:4548:16472 1:N:0:GCTCATGA+GCGTAAGA
@M04670:33:000000000-ATDPD:1:2106:11581:16524 1:N:0:GCTCATGA+GCGTAAGA
@M04670:33:000000000-ATDPD:1:2106:17202:16531 1:N:0:GCTCATGA+GCGTAAGA
@M04670:33:000000000-ATDPD:1:2106:5367:16532 1:N:0:GCTCATGA+GCGTAAGA
@M04670:33:000000000-ATDPD:1:2106:3474:16542 1:N:0:GCTCATGA+GCGTAAGA
@M04670:33:000000000-ATDPD:1:2106:28099:16549 1:N:0:GCTCATGA+GCGTAAGA
@M04670:33:000000000-ATDPD:1:2106:16540:16556 1:N:0:GCTCATGA+GCGTAAGA
@M04670:33:000000000-ATDPD:1:2106:22297:16561 1:N:0:GCTCATGA+GCGTAAGA
@M04670:33:000000000-ATDPD:1:2106:21265:16583 1:N:0:GCTCATGA+GCGTAAGA
@M04670:33:000000000-ATDPD:1:2106:5532:16588 1:N:0:GCTCATGA+GCGTAAGA
@M04670:33:000000000-ATDPD:1:2106:26336:16627 1:N:0:GCTCATGA+GCGTAAGA
@M04670:33:000000000-ATDPD:1:2106:5044:16642 1:N:0:GCTCATGA+GCGTAAGA
@M04670:33:000000000-ATDPD:1:2106:10730:16660 1:N:0:GCTCATGA+GCGTAAGA
@M04670:33:000000000-ATDPD:1:2106:6720:16661 1:N:0:GCTCATGA+GCGTAAGA
@M04670:33:000000000-ATDPD:1:2106:21920:16687 1:N:0:GCTCATGA+GCGTAAGA
@M04670:33:000000000-ATDPD:1:2106:25988:16694 1:N:0:GCTCATGA+GCGTAAGA
@M04670:33:000000000-ATDPD:1:2106:2391:16712 1:N:0:GCTCATGA+GCGTAAGA
@M04670:33:000000000-ATDPD:1:2106:8784:16715 1:N:0:GCTCATGA+GCGTAAGA
@M04670:33:000000000-ATDPD:1:2106:26514:16723 1:N:0:GCTCATGA+GCGTAAGA
@M04670:33:000000000-ATDPD:1:2106:17502:16724 1:N:0:GCTCATGA+GCGTAAGA
@M04670:33:000000000-ATDPD:1:2106:22933:16726 1:N:0:GCTCATGA+GCGTAAGA
@M04670:33:000000000-ATDPD:1:2106:25782:16733 1:N:0:GCTCATGA+GCGTAAGA
@M04670:33:000000000-ATDPD:1:2106:16517:16747 1:N:0:GCTCATGA+GCGTAAGA
@M04670:33:000000000-ATDPD:1:2106:18096:16750 1:N:0:GCTCATGA+GCGTAAGA
@M04670:33:000000000-ATDPD:1:2106:8519:16753 1:N:0:GCTCATGA+GCGTAAGA
@M04670:33:000000000-ATDPD:1:2106:19211:16762 1:N:0:GCTCATGA+GCGTAAGA
@M04670:33:000000000-ATDPD:1:2106:19254:16767 1:N:0:GCTCATGA+GCGTAAGA
@M04670:33:000000000-ATDPD:1:2106:27061:16784 1:N:0:GCTCATGA+GCGTAAGA
@M04670:33:000000000-ATDPD:1:2106:20829:16797 1:N:0:GCTCATGA+GCGTAAGA
@M04670:33:000000000-ATDPD:1:2106:22215:16811 1:N:0:GCTCATGA+GCGTAAGA
@M04670:33:000000000-ATDPD:1:2106:2603:16818 1:N:0:GCTCATGA+GCGTAAGA
@M04670:33:000000000-ATDPD:1:2106:23767:16820 1:N:0:GCTCATGA+GCGTAAGA
@M04670:33:000000000-ATDPD:1:2106:20334:16863 1:N:0:GCTCATGA+GCGTAAGA
@M04670:33:000000000-ATDPD:1:2106:12394:16874 1:N:0:GCTCATGA+GCGTAAGA
@M04670:33:000000000-ATDPD:1:2106:19392:16875 1:N:0:GCTCATGA+GCGTAAGA
@M04670:33:000000000-ATDPD:1:2106:22308:16907 1:N:0:GCTCATGA+GCGTAAGA
@M04670:33:000000000-ATDPD:1:2106:9248:16909 1:N:0:GCTCATGA+GCGTAAGA
@M04670:33:000000000-ATDPD:1:2106:15122:16911 1:N:0:GCTCATGA+GCGTAAGA
@M04670:33:000000000-ATDPD:1:2106:11340:16923 1:N:0:GCTCATGA+GCGTAAGA
@M04670:33:000000000-ATDPD:1:2106:16092:16934 1:N:0:GCTCATGA+GCGTAAGA
@M04670:33:000000000-ATDPD:1:2106:18097:16951 1:N:0:GCTCATGA+GCGTAAGA
@M04670:33:000000000-ATDPD:1:2106:7947:16959 1:N:0:GCTCATGA+GCGTAAGA
@M04670:33:000000000-ATDPD:1:2106:8185:16972 1:N:0:GCTCATGA+GCGTAAGA
@M04670:33:000000000-ATDPD:1:2106:10422:16979 1:N:0:GCTCATGA+GCGTAAGA
@M04670:33:000000000-ATDPD:1:2106:5237:16997 1:N:0:GCTCATGA+GCGTAAGA
@M04670:33:000000000-ATDPD:1:2106:9536:16997 1:N:0:GCTCATGA+GCGTAAGA
@M04670:33:000000000-ATDPD:1:2106:18765:17016 1:N:0:GCTCATGA+GCGTAAGA
@M04670:33:000000000-ATDPD:1:2106:3635:17037 1:N:0:GCTCATGA+GCGTAAGA
@M04670:33:000000000-ATDPD:1:2106:27009:17047 1:N:0:GCTCATGA+GCGTAAGA
@M04670:33:000000000-ATDPD:1:2106:2972:17060 1:N:0:GCTCATGA+GCGTAAGA
@M04670:33:000000000-ATDPD:1:2106:11175:17061 1:N:0:GCTCATGA+GCGTAAGA
@M04670:33:000000000-ATDPD:1:2106:16145:17064 1:N:0:GCTCATGA+GCGTAAGA
@M04670:33:000000000-ATDPD:1:2106:13071:17066 1:N:0:GCTCATGA+GCGTAAGA
@M04670:33:000000000-ATDPD:1:2106:17299:17080 1:N:0:GCTCATGA+GCGTAAGA
@M04670:33:000000000-ATDPD:1:2106:27344:17096 1:N:0:GCTCATGA+GCGTAAGA
@M04670:33:000000000-ATDPD:1:2106:24290:17102 1:N:0:GCTCATGA+GCGTAAGA
@M04670:33:000000000-ATDPD:1:2106:6380:17106 1:N:0:GCTCATGA+GCGTAAGA
@M04670:33:000000000-ATDPD:1:2106:21563:17110 1:N:0:GCTCATGA+GCGTAAGA
@M04670:33:000000000-ATDPD:1:2106:21570:17124 1:N:0:GCTCATGA+GCGTAAGA
@M04670:33:000000000-ATDPD:1:2106:25353:17148 1:N:0:GCTCATGA+GCGTAAGA
@M04670:33:000000000-ATDPD:1:2106:24085:17157 1:N:0:GCTCATGA+GCGTAAGA
@M04670:33:000000000-ATDPD:1:2106:21055:17157 1:N:0:GCTCATGA+GCGTAAGA
@M04670:33:000000000-ATDPD:1:2106:17687:17161 1:N:0:GCTCATGA+GCGTAAGA
@M04670:33:000000000-ATDPD:1:2106:7554:17162 1:N:0:ACTCATGA+GCGTAAGA
@M04670:33:000000000-ATDPD:1:2106:25807:17174 1:N:0:GCTCATGA+GCGTAAGA
@M04670:33:000000000-ATDPD:1:2106:22839:17179 1:N:0:GCTCATGA+GCGTAACA
@M04670:33:000000000-ATDPD:1:2106:11166:17204 1:N:0:GCTCATGA+GCGTAAGA
@M04670:33:000000000-ATDPD:1:2106:8830:17221 1:N:0:GCTCATGA+GCGTAAGA
@M04670:33:000000000-ATDPD:1:2106:7949:17237 1:N:0:GCTCATGA+GCGTAAGA
@M04670:33:000000000-ATDPD:1:2106:14786:17251 1:N:0:GCTCATGA+GCGTAAGA
@M04670:33:000000000-ATDPD:1:2106:20319:17260 1:N:0:GCTCATGA+GCGTAAGA
@M04670:33:000000000-ATDPD:1:2106:24319:17279 1:N:0:GCTCATGA+GCGTAAGA
@M04670:33:000000000-ATDPD:1:2106:11222:17304 1:N:0:GCTCATGA+GCGTAAGA
@M04670:33:000000000-ATDPD:1:2106:15003:17325 1:N:0:GCTCATGA+GCGTAAGA
@M04670:33:000000000-ATDPD:1:2106:11960:17329 1:N:0:GCTCATGA+GCGTAAGA
@M04670:33:000000000-ATDPD:1:2106:12866:17339 1:N:0:GCTCATGA+GCGTAAGA
@M04670:33:000000000-ATDPD:1:2106:15605:17341 1:N:0:GCTCATGA+GCCTAAGA
@M04670:33:000000000-ATDPD:1:2106:6592:17362 1:N:0:GCTCATGA+GCGTAAGA
@M04670:33:000000000-ATDPD:1:2106:8975:17372 1:N:0:GCTCATGA+GCGTAAGA
@M04670:33:000000000-ATDPD:1:2106:13587:17442 1:N:0:GCTCATGA+GCGTAAGA
@M04670:33:000000000-ATDPD:1:2106:2617:17460 1:N:0:GCTCATGA+GCGTAAGA
@M04670:33:000000000-ATDPD:1:2106:9791:17487 1:N:0:GCTCATGA+GCGTAAGA
@M04670:33:000000000-ATDPD:1:2106:19937:17496 1:N:0:GCTCATGA+GCGTAAGA
@M04670:33:000000000-ATDPD:1:2106:13617:17516 1:N:0:GCTCATGA+GCGTAAGA
@M04670:33:000000000-ATDPD:1:2106:7973:17540 1:N:0:GCTCATGA+GCGTAAGA
@M04670:33:000000000-ATDPD:1:2106:17140:17568 1:N:0:GCTCATGA+GCGTAAGA
@M04670:33:000000000-ATDPD:1:2106:15733:17573 1:N:0:GCTCATGA+GCGTAAGA
@M04670:33:000000000-ATDPD:1:2106:20544:17595 1:N:0:GCTCATGA+GCGTAAGA
@M04670:33:000000000-ATDPD:1:2106:12378:17614 1:N:0:GCTCATGA+GCGTAAGA
@M04670:33:000000000-ATDPD:1:2106:16015:17618 1:N:0:GCTCATGA+GCGTAAGA
@M04670:33:000000000-ATDPD:1:2106:15053:17621 1:N:0:GCTCATGA+GCGTAAGA
@M04670:33:000000000-ATDPD:1:2106:3816:17622 1:N:0:GCTCATGA+GCGTAAGA
@M04670:33:000000000-ATDPD:1:2106:18357:17625 1:N:0:GCTCATGA+GCGTAAGA
@M04670:33:000000000-ATDPD:1:2106:10358:17646 1:N:0:GCTCATAA+GCGTCAGA
@M04670:33:000000000-ATDPD:1:2106:19319:17649 1:N:0:GCTCATGA+GCGTAAGA
@M04670:33:000000000-ATDPD:1:2106:14810:17653 1:N:0:GCTCATGA+GCGTAAGA
@M04670:33:000000000-ATDPD:1:2106:27177:17654 1:N:0:GCTCATGA+GCGTAAGA
@M04670:33:000000000-ATDPD:1:2106:28985:17654 1:N:0:GCTCATGA+GCGTAAGA
@M04670:33:000000000-ATDPD:1:2106:23272:17676 1:N:0:GCTCATGA+GCGTAAGA
@M04670:33:000000000-ATDPD:1:2106:10075:17680 1:N:0:GCTCATGA+GCGTAAGA
@M04670:33:000000000-ATDPD:1:2106:14231:17680 1:N:0:GCTCATGA+GCGTAAGA
@M04670:33:000000000-ATDPD:1:2106:27407:17735 1:N:0:GCTCATGA+GCGTAAGA
@M04670:33:000000000-ATDPD:1:2106:26292:17739 1:N:0:GCTCATGA+GCGTAAGA
@M04670:33:000000000-ATDPD:1:2106:13305:17786 1:N:0:GCTCATGA+GCGTAAGA
@M04670:33:000000000-ATDPD:1:2106:22557:17851 1:N:0:GCTCATGA+GCGTAAGA
@M04670:33:000000000-ATDPD:1:2106:12350:17852 1:N:0:GCTCATGA+GCGTAAGA
@M04670:33:000000000-ATDPD:1:2106:8949:17859 1:N:0:GCTCATGA+GCGTAAGA
@M04670:33:000000000-ATDPD:1:2106:16715:17863 1:N:0:GCTCATGA+GCGTAAGA
@M04670:33:000000000-ATDPD:1:2106:19544:17874 1:N:0:GCTCATGA+GCGTAAGA
@M04670:33:000000000-ATDPD:1:2106:22357:17889 1:N:0:GCTCATGA+GCGTAAGA
@M04670:33:000000000-ATDPD:1:2106:16009:17893 1:N:0:GCTCATGA+GCGTAAGA
@M04670:33:000000000-ATDPD:1:2106:18766:17898 1:N:0:GCTCATGA+GCGTAAGA
@M04670:33:000000000-ATDPD:1:2106:12973:17908 1:N:0:GCTCATGA+GCGTAAGA
@M04670:33:000000000-ATDPD:1:2106:26606:17910 1:N:0:GCTCATGA+GCGTAAGA
@M04670:33:000000000-ATDPD:1:2106:13980:17924 1:N:0:GCTCATGA+GCGTAAGA
@M04670:33:000000000-ATDPD:1:2106:18826:17927 1:N:0:GCTCATGA+GCGTAAGA
@M04670:33:000000000-ATDPD:1:2106:24460:17933 1:N:0:GCTCATGA+GCGTAAGA
@M04670:33:000000000-ATDPD:1:2106:9227:17935 1:N:0:GCTCATGA+GCGTAAGA
@M04670:33:000000000-ATDPD:1:2106:13433:17956 1:N:0:GCTCATGA+GCGTAAGA
@M04670:33:000000000-ATDPD:1:2106:11708:17957 1:N:0:GCTCATGA+GCGTAAGA
@M04670:33:000000000-ATDPD:1:2106:17882:18017 1:N:0:GCTCATGA+GCGTAAGA
@M04670:33:000000000-ATDPD:1:2106:12854:18020 1:N:0:GCTCATGA+GCGTAAGA
@M04670:33:000000000-ATDPD:1:2106:15637:18022 1:N:0:GCTCATGA+GCGTAAGA
@M04670:33:000000000-ATDPD:1:2106:17844:18029 1:N:0:GCTCATGA+GCGTAAGA
@M04670:33:000000000-ATDPD:1:2106:11714:18045 1:N:0:GCTCATGA+GCGTAAGA
@M04670:33:000000000-ATDPD:1:2106:8393:18093 1:N:0:GCTCATGA+GCGTAAGA
@M04670:33:000000000-ATDPD:1:2106:23109:18106 1:N:0:GCTCATGA+GCGTAAGA
@M04670:33:000000000-ATDPD:1:2106:22256:18151 1:N:0:GCTCATGA+GCGTAAGA
@M04670:33:000000000-ATDPD:1:2106:12665:18166 1:N:0:GCTCATGA+GCGTAAGA
@M04670:33:000000000-ATDPD:1:2106:25886:18179 1:N:0:GCTCATGA+GCGTAAGA
@M04670:33:000000000-ATDPD:1:2106:20210:18185 1:N:0:GCTCATGA+GCGTAAGA
@M04670:33:000000000-ATDPD:1:2106:8085:18188 1:N:0:GCTCATGA+GCGTAAGA
@M04670:33:000000000-ATDPD:1:2106:4647:18195 1:N:0:GCTCATGA+GCGTAAGA
@M04670:33:000000000-ATDPD:1:2106:6819:18200 1:N:0:GCTCATGA+GCGTAAGA
@M04670:33:000000000-ATDPD:1:2106:23662:18211 1:N:0:GCTCATGA+GCGTAAGA
@M04670:33:000000000-ATDPD:1:2106:7939:18213 1:N:0:GCTCATGA+GCGTAAGA
@M04670:33:000000000-ATDPD:1:2106:8007:18243 1:N:0:GCTCATGA+GCGTAAGA
@M04670:33:000000000-ATDPD:1:2106:6343:18264 1:N:0:GCTCATGA+GCGTAAGA
@M04670:33:000000000-ATDPD:1:2106:20768:18272 1:N:0:GCTCATGA+GCGTAAGA
@M04670:33:000000000-ATDPD:1:2106:4841:18325 1:N:0:GCTCATGA+GCGTAAGA
@M04670:33:000000000-ATDPD:1:2106:12264:18330 1:N:0:GCTCATGA+GCGTAAGA
@M04670:33:000000000-ATDPD:1:2106:8888:18339 1:N:0:GCTCATGA+GCGTAAGA
@M04670:33:000000000-ATDPD:1:2106:9616:18340 1:N:0:GCTCATGA+GCGTAAGA
@M04670:33:000000000-ATDPD:1:2106:22198:18353 1:N:0:GCTCATGA+GCGTAAGA
@M04670:33:000000000-ATDPD:1:2106:23873:18354 1:N:0:GCTCATGA+GCGTAAGA
@M04670:33:000000000-ATDPD:1:2106:14690:18375 1:N:0:GCTCATGA+GCGTAAGA
@M04670:33:000000000-ATDPD:1:2106:18411:18386 1:N:0:GCTCGTGA+GCGTAAGA
@M04670:33:000000000-ATDPD:1:2106:16503:18392 1:N:0:GCTCATGA+GCGTAAGA
@M04670:33:000000000-ATDPD:1:2106:6606:18403 1:N:0:GCTCATGA+GCGTAAGA
@M04670:33:000000000-ATDPD:1:2106:6339:18410 1:N:0:GCTCATGA+GCGTAAGA
@M04670:33:000000000-ATDPD:1:2106:6056:18412 1:N:0:GCTCATGA+GCGTAAGA
@M04670:33:000000000-ATDPD:1:2106:12647:18421 1:N:0:GCTCATGA+GCGTAAGA
@M04670:33:000000000-ATDPD:1:2106:2742:18430 1:N:0:GCTCATGA+GCGTAAGA
@M04670:33:000000000-ATDPD:1:2106:9403:18431 1:N:0:GCTCATGA+GCGTAAGA
@M04670:33:000000000-ATDPD:1:2106:23759:18432 1:N:0:GCTCATGA+GCGTAAGA
@M04670:33:000000000-ATDPD:1:2106:5384:18455 1:N:0:GCTCATGA+GCGTAAGA
@M04670:33:000000000-ATDPD:1:2106:11676:18460 1:N:0:GCTCATGA+GCGTAAGA
@M04670:33:000000000-ATDPD:1:2106:12268:18465 1:N:0:GCTCATGA+GCGTAAGA
@M04670:33:000000000-ATDPD:1:2106:20512:18471 1:N:0:GCTCATGA+GCGTAAGA
@M04670:33:000000000-ATDPD:1:2106:6764:18472 1:N:0:GCTCATGA+GCGTAAGA
@M04670:33:000000000-ATDPD:1:2106:23299:18478 1:N:0:GCCCATGA+GCGTAAGA
@M04670:33:000000000-ATDPD:1:2106:26772:18492 1:N:0:GCTCATAA+GCGTAAGA
@M04670:33:000000000-ATDPD:1:2106:4085:18507 1:N:0:GCTCATGA+GCGTAAGA
@M04670:33:000000000-ATDPD:1:2106:4999:18545 1:N:0:GCTCATGA+GCGTAAGA
@M04670:33:000000000-ATDPD:1:2106:15695:18548 1:N:0:GCTCATGA+GCGTAAGA
@M04670:33:000000000-ATDPD:1:2106:16491:18568 1:N:0:GCTCATGA+GCGTAAGA
@M04670:33:000000000-ATDPD:1:2106:13542:18571 1:N:0:GCTCATGA+GCGTAAGA
@M04670:33:000000000-ATDPD:1:2106:11347:18575 1:N:0:GCTCATGA+GCGTAAGA
@M04670:33:000000000-ATDPD:1:2106:21351:18593 1:N:0:GCTCATGA+GCGTAAGA
@M04670:33:000000000-ATDPD:1:2106:9366:18609 1:N:0:GCTCATGA+GCGTAAGA
@M04670:33:000000000-ATDPD:1:2106:27157:18619 1:N:0:GCTCATGA+GCGTAAGA
@M04670:33:000000000-ATDPD:1:2106:19442:18631 1:N:0:GCTCATGA+GCGTAAGA
@M04670:33:000000000-ATDPD:1:2106:16304:18634 1:N:0:GCTCATGA+GCGTAAGA
@M04670:33:000000000-ATDPD:1:2106:20766:18643 1:N:0:GCTCATGA+GCGTAAGA
@M04670:33:000000000-ATDPD:1:2106:27369:18646 1:N:0:GCTCATGA+GCGTAAGA
@M04670:33:000000000-ATDPD:1:2106:26046:18646 1:N:0:GCTCATGA+GCGTAAGA
@M04670:33:000000000-ATDPD:1:2106:22831:18647 1:N:0:GCTCATGA+GCGTAAGA
@M04670:33:000000000-ATDPD:1:2106:4433:18649 1:N:0:GCTCATGA+GCGTAAGA
@M04670:33:000000000-ATDPD:1:2106:21126:18655 1:N:0:GCTCATGA+GCGTAAGA
@M04670:33:000000000-ATDPD:1:2106:18561:18657 1:N:0:GCTCATGA+GCGTAAGA
@M04670:33:000000000-ATDPD:1:2106:4621:18657 1:N:0:GCTCATGA+GCGTAAGA
@M04670:33:000000000-ATDPD:1:2106:9486:18691 1:N:0:GCTCATGA+GCGTAAGA
@M04670:33:000000000-ATDPD:1:2106:12083:18692 1:N:0:GCTCATGA+GCGTAAGA
@M04670:33:000000000-ATDPD:1:2106:14292:18694 1:N:0:GCTCATGA+GCGTAAGA
@M04670:33:000000000-ATDPD:1:2106:8510:18700 1:N:0:GCTCATGA+GCGTAAGA
@M04670:33:000000000-ATDPD:1:2106:19589:18707 1:N:0:GCTCATGA+GCGTAAGA
@M04670:33:000000000-ATDPD:1:2106:9114:18727 1:N:0:GCTCATGA+GCGTAAGA
@M04670:33:000000000-ATDPD:1:2106:24908:18728 1:N:0:GCTCATGA+GCGTAAGA
@M04670:33:000000000-ATDPD:1:2106:3104:18747 1:N:0:GCTCATGA+GCGTAAGA
@M04670:33:000000000-ATDPD:1:2106:17401:18761 1:N:0:GCTCATGA+GCGTAAGA
@M04670:33:000000000-ATDPD:1:2106:24838:18785 1:N:0:GCTCATGA+GCGTAAGA
@M04670:33:000000000-ATDPD:1:2106:27416:18789 1:N:0:GCTCATGA+GCGTAAGA
@M04670:33:000000000-ATDPD:1:2106:23961:18813 1:N:0:GCTCATGA+GCGTAAGA
@M04670:33:000000000-ATDPD:1:2106:13989:18820 1:N:0:GCTCATGA+GCGTAAGA
@M04670:33:000000000-ATDPD:1:2106:6839:18850 1:N:0:GCTCATGA+GCGTAAGA
@M04670:33:000000000-ATDPD:1:2106:8020:18880 1:N:0:GCTCATGA+GCGTAAGA
@M04670:33:000000000-ATDPD:1:2106:23970:18882 1:N:0:GCTCATGA+GCGTAAGA
@M04670:33:000000000-ATDPD:1:2106:16671:18931 1:N:0:GCTCATGA+GCGTAAGA
@M04670:33:000000000-ATDPD:1:2106:13409:18933 1:N:0:GCTCATGA+GCGTAAGA
@M04670:33:000000000-ATDPD:1:2106:16078:18941 1:N:0:GCTCATGA+GCGTAAGA
@M04670:33:000000000-ATDPD:1:2106:14580:18944 1:N:0:GCTCATGA+GCGTAAGA
@M04670:33:000000000-ATDPD:1:2106:24154:18950 1:N:0:GCTCATGA+GCGTAAGA
@M04670:33:000000000-ATDPD:1:2106:20820:18963 1:N:0:GCTCATGA+GCGTAAGA
@M04670:33:000000000-ATDPD:1:2106:3505:18964 1:N:0:GCTCATGA+GCGTAAGA
@M04670:33:000000000-ATDPD:1:2106:26539:18974 1:N:0:GCTCATGA+GCGTAAGA
@M04670:33:000000000-ATDPD:1:2106:7376:18989 1:N:0:GCTCATGA+GCGTAAGA
@M04670:33:000000000-ATDPD:1:2106:4253:18999 1:N:0:GCTCATGA+GCGTAAGA
@M04670:33:000000000-ATDPD:1:2106:22511:19010 1:N:0:GCTCATGA+GCGTAAGA
@M04670:33:000000000-ATDPD:1:2106:7344:19018 1:N:0:GCTCATGA+GCGTAAGA
@M04670:33:000000000-ATDPD:1:2106:11564:19034 1:N:0:GCTCATGA+GCGTAAGA
@M04670:33:000000000-ATDPD:1:2106:17812:19044 1:N:0:GCTCATGA+GCGTAAGA
@M04670:33:000000000-ATDPD:1:2106:18579:19045 1:N:0:GCTCATGA+GCGTAAGA
@M04670:33:000000000-ATDPD:1:2106:7243:19054 1:N:0:GCTCATGA+GCGTAAGA
@M04670:33:000000000-ATDPD:1:2106:13360:19058 1:N:0:GCTCATGA+GCGTAAGA
@M04670:33:000000000-ATDPD:1:2106:26108:19059 1:N:0:GCTCATGA+GCGTAAGA
@M04670:33:000000000-ATDPD:1:2106:8732:19063 1:N:0:GCGCATGA+GCGTAAGA
@M04670:33:000000000-ATDPD:1:2106:9707:19093 1:N:0:GCTCATGA+GCGTAAGA
@M04670:33:000000000-ATDPD:1:2106:17536:19099 1:N:0:GCTCATGA+GCGTAAGA
@M04670:33:000000000-ATDPD:1:2106:3086:19111 1:N:0:GCTCATGA+GCGTAAGA
@M04670:33:000000000-ATDPD:1:2106:19739:19117 1:N:0:GCTCATGA+GCGTAAGA
@M04670:33:000000000-ATDPD:1:2106:22144:19119 1:N:0:GCTCATGA+GCGTAAGA
@M04670:33:000000000-ATDPD:1:2106:12128:19154 1:N:0:GCTCATGA+GCGTAAGA
@M04670:33:000000000-ATDPD:1:2106:19568:19161 1:N:0:GCTCATGA+GCGTAAGA
@M04670:33:000000000-ATDPD:1:2106:22727:19176 1:N:0:GCTCATGA+GCGTAAGA
@M04670:33:000000000-ATDPD:1:2106:25297:19184 1:N:0:GCTCATGA+GCGTAAGA
@M04670:33:000000000-ATDPD:1:2106:15755:19205 1:N:0:ACTCATGA+GCGTAAGA
@M04670:33:000000000-ATDPD:1:2106:8432:19208 1:N:0:GCTCATGA+GCGTAAGA
@M04670:33:000000000-ATDPD:1:2106:5445:19229 1:N:0:GCTCATGA+GCGTAAGA
@M04670:33:000000000-ATDPD:1:2106:16903:19232 1:N:0:GCTCATGA+GCGTAAGA
@M04670:33:000000000-ATDPD:1:2106:17756:19237 1:N:0:GCTCATGA+GCGTAAGA
@M04670:33:000000000-ATDPD:1:2106:12101:19244 1:N:0:GCTCATGA+GCGTAAGA
@M04670:33:000000000-ATDPD:1:2106:5628:19267 1:N:0:GCTCATGA+GCGTAAGA
@M04670:33:000000000-ATDPD:1:2106:12749:19269 1:N:0:GCTCATGA+GCGTAAGA
@M04670:33:000000000-ATDPD:1:2106:25591:19271 1:N:0:GCTCATGA+GCGTAAGA
@M04670:33:000000000-ATDPD:1:2106:7227:19331 1:N:0:GCTCATGA+GCGTAAGA
@M04670:33:000000000-ATDPD:1:2106:16419:19336 1:N:0:GCTCATGA+GCGTAAGA
@M04670:33:000000000-ATDPD:1:2106:12292:19349 1:N:0:GCTCATGA+GCGTAAGA
@M04670:33:000000000-ATDPD:1:2106:6674:19352 1:N:0:GCTCATGA+GCGTAAGA
@M04670:33:000000000-ATDPD:1:2106:24384:19353 1:N:0:GCTCATGA+GCGTAAGA
@M04670:33:000000000-ATDPD:1:2106:19208:19369 1:N:0:GCTCATGA+GCGTAAGA
@M04670:33:000000000-ATDPD:1:2106:24495:19376 1:N:0:GCTCATGA+GCGTAAGA
@M04670:33:000000000-ATDPD:1:2106:5675:19398 1:N:0:GCTCATGA+GCGTAAGA
@M04670:33:000000000-ATDPD:1:2106:5978:19401 1:N:0:GCTCATGA+GCGTAAGA
@M04670:33:000000000-ATDPD:1:2106:22665:19406 1:N:0:GCTCATGA+GCGTAAGA
@M04670:33:000000000-ATDPD:1:2106:15720:19424 1:N:0:GCTCATGA+GCGTAAGA
@M04670:33:000000000-ATDPD:1:2106:13325:19448 1:N:0:GCTCATGA+GCGTAAGA
@M04670:33:000000000-ATDPD:1:2106:4260:19453 1:N:0:GCTCATGA+GCGTAAGA
@M04670:33:000000000-ATDPD:1:2106:16798:19458 1:N:0:GCTCATGA+GCGTAAGA
@M04670:33:000000000-ATDPD:1:2106:12557:19473 1:N:0:GCTCATGA+GCGTAAGA
@M04670:33:000000000-ATDPD:1:2106:7672:19483 1:N:0:GCTCATGA+GCGTAAGA
@M04670:33:000000000-ATDPD:1:2106:22634:19485 1:N:0:GCTCATGA+GCGTAAGA
@M04670:33:000000000-ATDPD:1:2106:17541:19486 1:N:0:GCTCATGA+GCGTAAGA
@M04670:33:000000000-ATDPD:1:2106:13545:19486 1:N:0:GCTCATGA+GCGTAAGA
@M04670:33:000000000-ATDPD:1:2106:17290:19493 1:N:0:GCTCATGA+GCGTAAGA
@M04670:33:000000000-ATDPD:1:2106:12224:19495 1:N:0:GCTCATGA+GCGTAAGA
@M04670:33:000000000-ATDPD:1:2106:12108:19525 1:N:0:GCTCATGA+GCGTAAGA
@M04670:33:000000000-ATDPD:1:2106:15420:19534 1:N:0:GCTCATGA+GCGTAAGA
@M04670:33:000000000-ATDPD:1:2106:18529:19542 1:N:0:GCTCATGA+GCGTAAGA
@M04670:33:000000000-ATDPD:1:2106:5276:19544 1:N:0:GCTCATGA+GCGTAAGA
@M04670:33:000000000-ATDPD:1:2106:26713:19548 1:N:0:GCTCATGA+GCGTAAGA
@M04670:33:000000000-ATDPD:1:2106:18112:19586 1:N:0:GCTCATGA+GCGTAAGA
@M04670:33:000000000-ATDPD:1:2106:18516:19598 1:N:0:GCTCATGA+GCGTAAGA
@M04670:33:000000000-ATDPD:1:2106:14454:19605 1:N:0:GCTCATGA+GCGTAAGA
@M04670:33:000000000-ATDPD:1:2106:16957:19637 1:N:0:GCTCATGA+GCGTAAGA
@M04670:33:000000000-ATDPD:1:2106:12256:19640 1:N:0:GCTCATGA+GCGTAAGA
@M04670:33:000000000-ATDPD:1:2106:22724:19641 1:N:0:GCTCATGA+GCGTAAGA
@M04670:33:000000000-ATDPD:1:2106:14218:19643 1:N:0:GCTCATGA+GCGTAAGA
@M04670:33:000000000-ATDPD:1:2106:5066:19645 1:N:0:GCTCATGA+GCGTAAGA
@M04670:33:000000000-ATDPD:1:2106:11397:19646 1:N:0:GCTCATGA+GCGTAAGA
@M04670:33:000000000-ATDPD:1:2106:11487:19655 1:N:0:GCTCATGA+GCGTAAGA
@M04670:33:000000000-ATDPD:1:2106:5488:19656 1:N:0:GCTCATGA+GCGTAAGA
@M04670:33:000000000-ATDPD:1:2106:13474:19687 1:N:0:GCTCATGA+GCGTAAGA
@M04670:33:000000000-ATDPD:1:2106:13618:19688 1:N:0:GCTCATGA+GCGTAAGA
@M04670:33:000000000-ATDPD:1:2106:18710:19720 1:N:0:GCTCATGA+GCGTAAGA
@M04670:33:000000000-ATDPD:1:2106:19839:19745 1:N:0:GCTCATGA+GCGTAAGA
@M04670:33:000000000-ATDPD:1:2106:7568:19768 1:N:0:GCTCATGA+GCGTAAGA
@M04670:33:000000000-ATDPD:1:2106:14918:19796 1:N:0:GCTCATGA+GCGTAAGA
@M04670:33:000000000-ATDPD:1:2106:10788:19808 1:N:0:GCTCATGA+GCGTAAGA
@M04670:33:000000000-ATDPD:1:2106:12464:19823 1:N:0:GCTCATGA+GCGTAAGA
@M04670:33:000000000-ATDPD:1:2106:11585:19853 1:N:0:GCTCATGA+GCGTAAGA
@M04670:33:000000000-ATDPD:1:2106:15175:19864 1:N:0:GCTCATGA+GCGTAAGA
@M04670:33:000000000-ATDPD:1:2106:10773:19896 1:N:0:GCTCATGA+GCGTAAGA
@M04670:33:000000000-ATDPD:1:2106:19869:19930 1:N:0:GCTCATGA+GCGTAAGA
@M04670:33:000000000-ATDPD:1:2106:6458:19938 1:N:0:GCTCATGA+GCGTAAGA
@M04670:33:000000000-ATDPD:1:2106:4097:19939 1:N:0:ACTCATGA+GCGTAAGA
@M04670:33:000000000-ATDPD:1:2106:4144:19946 1:N:0:GCTCATGA+GCGTAAGA
@M04670:33:000000000-ATDPD:1:2106:21670:19963 1:N:0:GCTCATGA+GCGTAAGA
@M04670:33:000000000-ATDPD:1:2106:10403:19977 1:N:0:GCTCATGA+GCGTAAGA
@M04670:33:000000000-ATDPD:1:2106:16306:19979 1:N:0:GCTCATGA+GCGTAAGA
@M04670:33:000000000-ATDPD:1:2106:10724:19991 1:N:0:GCTCATGA+GCGTAAGA
@M04670:33:000000000-ATDPD:1:2106:10339:20012 1:N:0:GCTCATGA+GCGTAAGA
@M04670:33:000000000-ATDPD:1:2106:4136:20026 1:N:0:GCTCATGA+GCGTAAGA
@M04670:33:000000000-ATDPD:1:2106:27102:20034 1:N:0:GCTCATGA+GCATAAGA
@M04670:33:000000000-ATDPD:1:2106:13716:20063 1:N:0:GCTCATGA+GCGTAAGA
@M04670:33:000000000-ATDPD:1:2106:4871:20063 1:N:0:GCTCATGA+GCGTAAGA
@M04670:33:000000000-ATDPD:1:2106:4364:20065 1:N:0:GCTCATGA+GCGTAAGA
@M04670:33:000000000-ATDPD:1:2106:26200:20083 1:N:0:GCTCATGA+GCGTAAGA
@M04670:33:000000000-ATDPD:1:2106:20675:20084 1:N:0:GCTCATGA+GCGTAAGA
@M04670:33:000000000-ATDPD:1:2106:26649:20100 1:N:0:GCTCATGA+GCGTAAGA
@M04670:33:000000000-ATDPD:1:2106:6134:20115 1:N:0:GCTCATGA+GCGTAAGA
@M04670:33:000000000-ATDPD:1:2106:13036:20178 1:N:0:GCTCATGA+GCGTAAGA
@M04670:33:000000000-ATDPD:1:2106:15020:20181 1:N:0:GCTCATGA+GCGTAAGA
@M04670:33:000000000-ATDPD:1:2106:15282:20189 1:N:0:GCTCATGA+GCGTAAGA
@M04670:33:000000000-ATDPD:1:2106:14491:20201 1:N:0:GCTCATGA+GCGTAAGA
@M04670:33:000000000-ATDPD:1:2106:26418:20202 1:N:0:GCTCATGA+GCGTAAGA
@M04670:33:000000000-ATDPD:1:2106:11034:20206 1:N:0:GCTCATGA+GCGTAAGA
@M04670:33:000000000-ATDPD:1:2106:12194:20209 1:N:0:GCTCATGA+GCGTAAGA
@M04670:33:000000000-ATDPD:1:2106:8082:20218 1:N:0:GCTCATGA+GCGTAAGA
@M04670:33:000000000-ATDPD:1:2106:7234:20226 1:N:0:GCTCATGA+GCGTAAGA
@M04670:33:000000000-ATDPD:1:2106:19551:20227 1:N:0:GCTCATGA+GCGTAAGA
@M04670:33:000000000-ATDPD:1:2106:22009:20247 1:N:0:GCTCATGA+GCGTAAGA
@M04670:33:000000000-ATDPD:1:2106:9569:20259 1:N:0:GCTCATGA+GCGTAAGA
@M04670:33:000000000-ATDPD:1:2106:15607:20259 1:N:0:GCTCATGA+GCGTAAGA
@M04670:33:000000000-ATDPD:1:2106:12577:20262 1:N:0:GCTCATGA+GCGTAAGA
@M04670:33:000000000-ATDPD:1:2106:13358:20263 1:N:0:GCTCATGA+GCGTAAGA
@M04670:33:000000000-ATDPD:1:2106:7014:20263 1:N:0:GCTCATGA+GCGTAAGA
@M04670:33:000000000-ATDPD:1:2106:10762:20278 1:N:0:GCTCATGA+GCGTAAGA
@M04670:33:000000000-ATDPD:1:2106:18028:20290 1:N:0:GCTCATGA+GCGTAAGA
@M04670:33:000000000-ATDPD:1:2106:12552:20296 1:N:0:GCTCATGA+GCGTAAGA
@M04670:33:000000000-ATDPD:1:2106:13447:20308 1:N:0:GCTCATGA+GCGTAAGA
@M04670:33:000000000-ATDPD:1:2106:17586:20331 1:N:0:GCTCATGA+GCGTAAGA
@M04670:33:000000000-ATDPD:1:2106:20822:20337 1:N:0:GCTCATGA+GCGTAAGA
@M04670:33:000000000-ATDPD:1:2106:16528:20343 1:N:0:GCTCATGA+GCGTAAGA
@M04670:33:000000000-ATDPD:1:2106:18607:20354 1:N:0:GCTCATGA+GCGTAAGA
@M04670:33:000000000-ATDPD:1:2106:7580:20360 1:N:0:GCTCATGA+GCGTAAGA
@M04670:33:000000000-ATDPD:1:2106:11994:20364 1:N:0:GCTCATGA+GCGTAAGA
@M04670:33:000000000-ATDPD:1:2106:25724:20370 1:N:0:GCTCATGA+GCGTAAGA
@M04670:33:000000000-ATDPD:1:2106:13820:20394 1:N:0:GCTCATGA+GCGTAAGA
@M04670:33:000000000-ATDPD:1:2106:24808:20416 1:N:0:GCTCATGA+GCGTAAGA
@M04670:33:000000000-ATDPD:1:2106:7489:20441 1:N:0:GCTCATGA+GCGTAAGA
@M04670:33:000000000-ATDPD:1:2106:4248:20452 1:N:0:GCTCATGA+GCGTAAGA
@M04670:33:000000000-ATDPD:1:2106:24688:20467 1:N:0:GCTCATGA+GCGTAAGA
@M04670:33:000000000-ATDPD:1:2106:19512:20497 1:N:0:GCTCATGA+GCGTAAGA
@M04670:33:000000000-ATDPD:1:2106:17774:20502 1:N:0:GCTCATGA+GCGTAAGA
@M04670:33:000000000-ATDPD:1:2106:11251:20506 1:N:0:GCTCATGA+GCGTAAGA
@M04670:33:000000000-ATDPD:1:2106:9465:20515 1:N:0:GCTCATGA+GCGTAAGA
@M04670:33:000000000-ATDPD:1:2106:8230:20528 1:N:0:GCTCATGA+GCGTAAGA
@M04670:33:000000000-ATDPD:1:2106:15516:20530 1:N:0:GCTCATGA+GCGTAAGA
@M04670:33:000000000-ATDPD:1:2106:17051:20539 1:N:0:GCTCATGA+GCGTAAGA
@M04670:33:000000000-ATDPD:1:2106:11536:20550 1:N:0:GCTCATGA+GCGTAAGA
@M04670:33:000000000-ATDPD:1:2106:8631:20551 1:N:0:GCTCATGA+GCGTAAGA
@M04670:33:000000000-ATDPD:1:2106:14485:20603 1:N:0:GCTCATGA+GCGTAAGA
@M04670:33:000000000-ATDPD:1:2106:20492:20607 1:N:0:GCTCATGA+GCGTAAGA
@M04670:33:000000000-ATDPD:1:2106:27057:20613 1:N:0:GCTCATGA+GCGTAAGC
@M04670:33:000000000-ATDPD:1:2106:19180:20647 1:N:0:GCTCATGA+GCGTAAGA
@M04670:33:000000000-ATDPD:1:2106:14651:20647 1:N:0:GCTCATGA+GCGTAAGA
@M04670:33:000000000-ATDPD:1:2106:5650:20652 1:N:0:GCTCATGA+GCGTAAGA
@M04670:33:000000000-ATDPD:1:2106:20686:20685 1:N:0:GCTCATGA+GCGTAAGA
@M04670:33:000000000-ATDPD:1:2106:8037:20695 1:N:0:GCTCATGA+GCGTAAGA
@M04670:33:000000000-ATDPD:1:2106:13800:20748 1:N:0:GCTCATGA+GCGTAAGA
@M04670:33:000000000-ATDPD:1:2106:22421:20761 1:N:0:GCTCATGA+GCGTAAGA
@M04670:33:000000000-ATDPD:1:2106:23475:20779 1:N:0:GCTCATGA+GCGTAAGA
@M04670:33:000000000-ATDPD:1:2106:22134:20790 1:N:0:GCTCATGA+GCGTAAGA
@M04670:33:000000000-ATDPD:1:2106:6464:20793 1:N:0:GCTCATGA+GCGTAAGA
@M04670:33:000000000-ATDPD:1:2106:23976:20815 1:N:0:GCTCATGA+GCGTAAGA
@M04670:33:000000000-ATDPD:1:2106:5082:20822 1:N:0:GCTCATGA+GCGTAAGA
@M04670:33:000000000-ATDPD:1:2106:10672:20836 1:N:0:GCTCATGA+GCGTAAGA
@M04670:33:000000000-ATDPD:1:2106:14780:20843 1:N:0:GCTCATGA+GCGTAAGA
@M04670:33:000000000-ATDPD:1:2106:22898:20855 1:N:0:GCTCATGA+GCGTAAGA
@M04670:33:000000000-ATDPD:1:2106:26320:20862 1:N:0:GCTCATGA+GCGTAAGA
@M04670:33:000000000-ATDPD:1:2106:21626:20879 1:N:0:GCTCATGA+GCGTAAGA
@M04670:33:000000000-ATDPD:1:2106:8637:20888 1:N:0:GCTCATGA+GCGTAAGA
@M04670:33:000000000-ATDPD:1:2106:11350:20900 1:N:0:GCTCATGA+GCGTAAGA
@M04670:33:000000000-ATDPD:1:2106:21881:20908 1:N:0:GCTCATGA+GCGTAAGA
@M04670:33:000000000-ATDPD:1:2106:21938:20931 1:N:0:GCTCATGA+GCGTAAGA
@M04670:33:000000000-ATDPD:1:2106:21721:20932 1:N:0:GCTCATGA+GCGTAAGA
@M04670:33:000000000-ATDPD:1:2106:19561:20932 1:N:0:GCTCATGA+GCGTAAGA
@M04670:33:000000000-ATDPD:1:2106:15826:20958 1:N:0:GCTCATGA+GCGTAAGA
@M04670:33:000000000-ATDPD:1:2106:16455:20960 1:N:0:GCTCATGA+GCGTAAGA
@M04670:33:000000000-ATDPD:1:2106:22049:20968 1:N:0:GCTCATGA+GCGTAAGA
@M04670:33:000000000-ATDPD:1:2106:16364:20972 1:N:0:GCTCATGA+GCGTAAGA
@M04670:33:000000000-ATDPD:1:2106:4704:20973 1:N:0:GCTCATGA+GCGTAAGA
@M04670:33:000000000-ATDPD:1:2106:22136:20974 1:N:0:GCTCATGA+GCGTAAGA
@M04670:33:000000000-ATDPD:1:2106:4550:20974 1:N:0:GCTCATGA+GCGTAAGA
@M04670:33:000000000-ATDPD:1:2106:13772:20977 1:N:0:GCTCATGA+GCGTAAGA
@M04670:33:000000000-ATDPD:1:2106:14035:20985 1:N:0:GCTCATGA+GCGTAAGA
@M04670:33:000000000-ATDPD:1:2106:25173:20994 1:N:0:GCTCATGA+GCGTAAGA
@M04670:33:000000000-ATDPD:1:2106:26407:20997 1:N:0:GCTCATGA+GCGTAAGA
@M04670:33:000000000-ATDPD:1:2106:16466:21008 1:N:0:TCTCATGA+GCGTAAGT
@M04670:33:000000000-ATDPD:1:2106:20350:21016 1:N:0:GCTCATGA+GCGTAAGA
@M04670:33:000000000-ATDPD:1:2106:16858:21021 1:N:0:GCTCATGA+GCGTAAGA
@M04670:33:000000000-ATDPD:1:2106:7819:21026 1:N:0:GCTCATGA+GCGTAAGA
@M04670:33:000000000-ATDPD:1:2106:17888:21041 1:N:0:GCTCATGA+GCGTAAGA
@M04670:33:000000000-ATDPD:1:2106:22861:21069 1:N:0:GCTCATGA+GCGTAAGA
@M04670:33:000000000-ATDPD:1:2106:11156:21075 1:N:0:GCTCATGA+GCGTAAGA
@M04670:33:000000000-ATDPD:1:2106:15341:21093 1:N:0:GCTCATGA+GCGTAAGA
@M04670:33:000000000-ATDPD:1:2106:23377:21105 1:N:0:GCTCATGA+GCGTAAGA
@M04670:33:000000000-ATDPD:1:2106:9189:21128 1:N:0:GCTCATGA+GCGTAAGA
@M04670:33:000000000-ATDPD:1:2106:8355:21139 1:N:0:GCTCATGA+GCGTAAGA
@M04670:33:000000000-ATDPD:1:2106:15308:21174 1:N:0:GCTCATGA+GCGTAAGA
@M04670:33:000000000-ATDPD:1:2106:5148:21181 1:N:0:GCTCATGA+GCGTAAGA
@M04670:33:000000000-ATDPD:1:2106:20631:21182 1:N:0:GCTCATGA+GCGTAAGA
@M04670:33:000000000-ATDPD:1:2106:21159:21184 1:N:0:GCTCATGA+GCGTAAGA
@M04670:33:000000000-ATDPD:1:2106:15863:21194 1:N:0:GCTCATGA+GCGTAAGA
@M04670:33:000000000-ATDPD:1:2106:14048:21194 1:N:0:GCTCATGA+GCGTAAGA
@M04670:33:000000000-ATDPD:1:2106:23206:21200 1:N:0:GCTCATGA+GCGTAAGA
@M04670:33:000000000-ATDPD:1:2106:18708:21231 1:N:0:GCTCATGA+GCGTAAGA
@M04670:33:000000000-ATDPD:1:2106:17221:21259 1:N:0:GCTCATGA+GCGTAAGA
@M04670:33:000000000-ATDPD:1:2106:14714:21265 1:N:0:GCTCATGA+GCGTAAGA
@M04670:33:000000000-ATDPD:1:2106:12484:21271 1:N:0:GCTCATGA+GCGTAAGA
@M04670:33:000000000-ATDPD:1:2106:12782:21277 1:N:0:GCTCATGA+GCGTAAGA
@M04670:33:000000000-ATDPD:1:2106:17834:21280 1:N:0:GCTCATGA+GCGTAAGA
@M04670:33:000000000-ATDPD:1:2106:4409:21292 1:N:0:GCTCATGA+GCGTAAGA
@M04670:33:000000000-ATDPD:1:2106:6849:21296 1:N:0:GCTCATGA+GCGTAAGA
@M04670:33:000000000-ATDPD:1:2106:21754:21298 1:N:0:GCTCATGA+GCGTAAGA
@M04670:33:000000000-ATDPD:1:2106:20380:21309 1:N:0:GCTCATGA+GCGTAAGA
@M04670:33:000000000-ATDPD:1:2106:6142:21309 1:N:0:GCTCATGA+GCGTAAGA
@M04670:33:000000000-ATDPD:1:2106:6018:21310 1:N:0:GCTCATGA+GCGTAAGA
@M04670:33:000000000-ATDPD:1:2106:21316:21311 1:N:0:GCTCATGA+GCGTAAGA
@M04670:33:000000000-ATDPD:1:2106:15759:21336 1:N:0:GCTCATGA+GCGTAAGA
@M04670:33:000000000-ATDPD:1:2106:5883:21337 1:N:0:ACTCATGA+GCGTAAGA
@M04670:33:000000000-ATDPD:1:2106:24498:21342 1:N:0:GCTCATGA+GCGTAAGA
@M04670:33:000000000-ATDPD:1:2106:10087:21373 1:N:0:GCTCATGA+GCGTAAGA
@M04670:33:000000000-ATDPD:1:2106:10019:21375 1:N:0:GCTCATGA+GCGTAAGA
@M04670:33:000000000-ATDPD:1:2106:9196:21382 1:N:0:GCTCATGA+GCGTAAGA
@M04670:33:000000000-ATDPD:1:2106:20282:21405 1:N:0:GCTCATGA+GCGTAAGA
@M04670:33:000000000-ATDPD:1:2106:7622:21413 1:N:0:GCTCATGA+GCGTAAGA
@M04670:33:000000000-ATDPD:1:2106:20583:21427 1:N:0:GCTCATGA+GCGTAAGA
@M04670:33:000000000-ATDPD:1:2106:21228:21466 1:N:0:GCTCATGA+GCGTAAGA
@M04670:33:000000000-ATDPD:1:2106:18648:21492 1:N:0:GCTCATGA+GCGTAAGA
@M04670:33:000000000-ATDPD:1:2106:24865:21493 1:N:0:GCTCATGA+GCGTAAGA
@M04670:33:000000000-ATDPD:1:2106:8050:21507 1:N:0:GCTCATGA+GCGTAAGA
@M04670:33:000000000-ATDPD:1:2106:17213:21509 1:N:0:GCTCATGA+GCGTAAGA
@M04670:33:000000000-ATDPD:1:2106:7801:21518 1:N:0:GCACATGA+GCGTAAGA
@M04670:33:000000000-ATDPD:1:2106:14162:21522 1:N:0:GCTCATGA+GCGTAAGA
@M04670:33:000000000-ATDPD:1:2106:5240:21525 1:N:0:GCTCATGA+GCGTAAGA
@M04670:33:000000000-ATDPD:1:2106:14948:21529 1:N:0:GCTCATGA+GCGTAAGA
@M04670:33:000000000-ATDPD:1:2106:17727:21538 1:N:0:GCTCATGA+GCGTAAGA
@M04670:33:000000000-ATDPD:1:2106:19421:21546 1:N:0:GCTCATGA+GCGTAAGA
@M04670:33:000000000-ATDPD:1:2106:22778:21549 1:N:0:GCTCATGA+GCGTAAGA
@M04670:33:000000000-ATDPD:1:2106:7067:21567 1:N:0:GCTCATGA+GCGTAAGA
@M04670:33:000000000-ATDPD:1:2106:12046:21579 1:N:0:GCTCATGA+GCGTAAGA
@M04670:33:000000000-ATDPD:1:2106:21265:21612 1:N:0:GCTCATGA+GCGTAAGA
@M04670:33:000000000-ATDPD:1:2106:14986:21633 1:N:0:GCTCATGA+GCGTAAGA
@M04670:33:000000000-ATDPD:1:2106:17777:21671 1:N:0:GCTCATGA+GCGTAAGA
@M04670:33:000000000-ATDPD:1:2106:26360:21673 1:N:0:GCTCATGA+GCGTAAGA
@M04670:33:000000000-ATDPD:1:2106:24467:21675 1:N:0:GCTCATGA+GCGTAAGA
@M04670:33:000000000-ATDPD:1:2106:20032:21676 1:N:0:GCTCATGA+GCGTAAGA
@M04670:33:000000000-ATDPD:1:2106:17185:21703 1:N:0:GCTCATGA+GCGTAAGA
@M04670:33:000000000-ATDPD:1:2106:13579:21704 1:N:0:GCTCATGA+GCGTAAGA
@M04670:33:000000000-ATDPD:1:2106:8728:21708 1:N:0:GCTCATGA+GCGTAAGA
@M04670:33:000000000-ATDPD:1:2106:8673:21720 1:N:0:GCTCATGA+GCGTAAGA
@M04670:33:000000000-ATDPD:1:2106:9785:21748 1:N:0:GCTCATGA+GCGTAAGA
@M04670:33:000000000-ATDPD:1:2106:22132:21768 1:N:0:GCTCATGA+GCGTAAGA
@M04670:33:000000000-ATDPD:1:2106:24991:21771 1:N:0:GCTCATGA+GCGTAAGA
@M04670:33:000000000-ATDPD:1:2106:15665:21816 1:N:0:GCTCATGA+GCGTAAGA
@M04670:33:000000000-ATDPD:1:2106:20526:21828 1:N:0:GCTCATGA+GCGTAAGA
@M04670:33:000000000-ATDPD:1:2106:12758:21841 1:N:0:GCTCATGA+GCGTAAGA
@M04670:33:000000000-ATDPD:1:2106:14343:21845 1:N:0:GCTCATGA+GCGTAAGA
@M04670:33:000000000-ATDPD:1:2106:20221:21855 1:N:0:GCTCATGA+GCGTAAGA
@M04670:33:000000000-ATDPD:1:2106:7571:21870 1:N:0:GCTCATGA+GCGTAAGA
@M04670:33:000000000-ATDPD:1:2106:21080:21885 1:N:0:GCTGATGA+GCGTAAGA
@M04670:33:000000000-ATDPD:1:2106:6752:21889 1:N:0:GCTCATGA+GCGTAAGA
@M04670:33:000000000-ATDPD:1:2106:9066:21925 1:N:0:GCTCATGA+GCGTAAGA
@M04670:33:000000000-ATDPD:1:2106:15689:21934 1:N:0:GCTCATGA+GCGTAAGA
@M04670:33:000000000-ATDPD:1:2106:19124:21966 1:N:0:GCTCATGA+GCGTAAGA
@M04670:33:000000000-ATDPD:1:2106:26379:21972 1:N:0:GCTCATGA+GAGTAAGA
@M04670:33:000000000-ATDPD:1:2106:12130:21984 1:N:0:GCTCATGA+GCGTAAGA
@M04670:33:000000000-ATDPD:1:2106:21408:21985 1:N:0:GCTCATGA+GCGTAAGA
@M04670:33:000000000-ATDPD:1:2106:7187:22009 1:N:0:GCTCATGA+GCGTAAGA
@M04670:33:000000000-ATDPD:1:2106:7206:22012 1:N:0:GCTCATGA+GCGTAAGA
@M04670:33:000000000-ATDPD:1:2106:9415:22016 1:N:0:GCTCATGA+GCGTAAGA
@M04670:33:000000000-ATDPD:1:2106:7140:22017 1:N:0:GCTCATGA+GCGTAAGA
@M04670:33:000000000-ATDPD:1:2106:16480:22024 1:N:0:GCTCATGA+GCGTAAGA
@M04670:33:000000000-ATDPD:1:2106:20930:22053 1:N:0:GCTCATGA+GCGTAAGA
@M04670:33:000000000-ATDPD:1:2106:26231:22061 1:N:0:GCTCATGA+GCGTAAGA
@M04670:33:000000000-ATDPD:1:2106:22905:22064 1:N:0:GCTCATGA+GCGTAAGA
@M04670:33:000000000-ATDPD:1:2106:24212:22068 1:N:0:GCTCATGA+GCGTAAGA
@M04670:33:000000000-ATDPD:1:2106:12918:22075 1:N:0:GCTCATGA+GCGTAAGA
@M04670:33:000000000-ATDPD:1:2106:9975:22085 1:N:0:GCTCATGA+GCGTAAGA
@M04670:33:000000000-ATDPD:1:2106:23728:22089 1:N:0:GCTCATGA+GCGTAAGA
@M04670:33:000000000-ATDPD:1:2106:10360:22093 1:N:0:GCTCATGA+GCGTAAGA
@M04670:33:000000000-ATDPD:1:2106:7533:22093 1:N:0:GCTCATGA+GCGTAAGA
@M04670:33:000000000-ATDPD:1:2106:18303:22096 1:N:0:GCTCATGA+GCGTAAGA
@M04670:33:000000000-ATDPD:1:2106:15420:22099 1:N:0:GCTCATGA+GCGTAAGA
@M04670:33:000000000-ATDPD:1:2106:6410:22124 1:N:0:GCTCATGA+GCGTAAGA
@M04670:33:000000000-ATDPD:1:2106:7237:22132 1:N:0:GCTCATGA+GCGTAAGA
@M04670:33:000000000-ATDPD:1:2106:10473:22136 1:N:0:GCTCATGA+GCGTAAGA
@M04670:33:000000000-ATDPD:1:2106:16115:22155 1:N:0:GCTCATGA+GCGTAAGA
@M04670:33:000000000-ATDPD:1:2106:16681:22156 1:N:0:GCTCATGA+GCGTAAGA
@M04670:33:000000000-ATDPD:1:2106:22875:22192 1:N:0:GCTCATGA+GCGTAAGA
@M04670:33:000000000-ATDPD:1:2106:26032:22205 1:N:0:GCTCATGA+GCGTAAGA
@M04670:33:000000000-ATDPD:1:2106:25599:22209 1:N:0:GCTCATGA+GCGTAAGA
@M04670:33:000000000-ATDPD:1:2106:22606:22229 1:N:0:GCTCATGA+GCGTAAGA
@M04670:33:000000000-ATDPD:1:2106:5341:22242 1:N:0:GCTCATGA+GCGTAAGA
@M04670:33:000000000-ATDPD:1:2106:13575:22271 1:N:0:GCTCATGA+GCGTAAGA
@M04670:33:000000000-ATDPD:1:2106:14566:22281 1:N:0:GCTCATGA+GCGTAAGA
@M04670:33:000000000-ATDPD:1:2106:12835:22317 1:N:0:GCTCATGA+GCGTAAGA
@M04670:33:000000000-ATDPD:1:2106:17407:22329 1:N:0:GCTCATGA+GCGTAAGA
@M04670:33:000000000-ATDPD:1:2106:18473:22333 1:N:0:GCTCATGA+GCGTAAGA
@M04670:33:000000000-ATDPD:1:2106:22683:22352 1:N:0:GCTCATGA+GCGTAAGA
@M04670:33:000000000-ATDPD:1:2106:12191:22367 1:N:0:GCTCATGA+GCGTAAGA
@M04670:33:000000000-ATDPD:1:2106:17462:22370 1:N:0:GCTCATGA+GCGTAAGA
@M04670:33:000000000-ATDPD:1:2106:16706:22382 1:N:0:GCTCATGA+GCGTAAGA
@M04670:33:000000000-ATDPD:1:2106:22729:22393 1:N:0:GCTCATGA+GCGTAAGA
@M04670:33:000000000-ATDPD:1:2106:23490:22460 1:N:0:GCTCATGA+GCGTAAGA
@M04670:33:000000000-ATDPD:1:2106:21922:22471 1:N:0:GCTCATGA+GCGTAAGA
@M04670:33:000000000-ATDPD:1:2106:16384:22504 1:N:0:GCTCATGA+GCGTAAGA
@M04670:33:000000000-ATDPD:1:2106:5280:22520 1:N:0:GCTCATGA+GCGTAAGA
@M04670:33:000000000-ATDPD:1:2106:12422:22531 1:N:0:GCTCATGA+GCGTAAGA
@M04670:33:000000000-ATDPD:1:2106:22978:22542 1:N:0:GCTCATGA+GCGTAAGA
@M04670:33:000000000-ATDPD:1:2106:10364:22544 1:N:0:GCTCATGA+GCGTAAGA
@M04670:33:000000000-ATDPD:1:2106:20030:22562 1:N:0:GCTCATGA+GTGTAAGA
@M04670:33:000000000-ATDPD:1:2106:19192:22578 1:N:0:GCTCATGA+GCGTAAGA
@M04670:33:000000000-ATDPD:1:2106:19667:22594 1:N:0:GCTCATGA+GCGTAAGA
@M04670:33:000000000-ATDPD:1:2106:22680:22599 1:N:0:GCTCATGA+GCGTAAGA
@M04670:33:000000000-ATDPD:1:2106:17883:22627 1:N:0:GCTCATGA+GCGTAAGA
@M04670:33:000000000-ATDPD:1:2106:5862:22631 1:N:0:GCTCATGA+GCGTAAGA
@M04670:33:000000000-ATDPD:1:2106:20686:22650 1:N:0:GCTCATGA+GCGTAAGA
@M04670:33:000000000-ATDPD:1:2106:17520:22677 1:N:0:GCTCATGA+GCGTAAGA
@M04670:33:000000000-ATDPD:1:2106:20245:22681 1:N:0:GCTCATGA+GCGTAAGA
@M04670:33:000000000-ATDPD:1:2106:22081:22688 1:N:0:GCTCATGA+GCGTAAGA
@M04670:33:000000000-ATDPD:1:2106:25534:22688 1:N:0:GCTCATGA+GCGTAAGA
@M04670:33:000000000-ATDPD:1:2106:24154:22715 1:N:0:GCTCATGA+GCGTAAGA
@M04670:33:000000000-ATDPD:1:2106:10124:22716 1:N:0:GCTCATGA+GCGTAAGA
@M04670:33:000000000-ATDPD:1:2106:22312:22736 1:N:0:GCTCATGA+GCGTAAGA
@M04670:33:000000000-ATDPD:1:2106:22820:22764 1:N:0:GCTCATGA+GCGTAAGA
@M04670:33:000000000-ATDPD:1:2106:14142:22772 1:N:0:GCTCATGA+GCGTAAGA
@M04670:33:000000000-ATDPD:1:2106:25144:22791 1:N:0:GCTCATGA+GCGTAAGA
@M04670:33:000000000-ATDPD:1:2106:21889:22793 1:N:0:GCTCATGA+GCGTAAGA
@M04670:33:000000000-ATDPD:1:2106:18490:22833 1:N:0:GCTCATGA+GCGTAAGA
@M04670:33:000000000-ATDPD:1:2106:20250:22849 1:N:0:GCTCATGA+GCGTAAGA
@M04670:33:000000000-ATDPD:1:2106:19058:22853 1:N:0:GCTCATGA+GCGTAAGA
@M04670:33:000000000-ATDPD:1:2106:24299:22871 1:N:0:GCTCATGA+GCGTAAGA
@M04670:33:000000000-ATDPD:1:2106:17317:22889 1:N:0:GCTCATGA+GCGTAAGA
@M04670:33:000000000-ATDPD:1:2106:19601:22917 1:N:0:GCTCATGA+GCGTAAGA
@M04670:33:000000000-ATDPD:1:2106:9071:22947 1:N:0:GCTCATGA+GCGTAAGA
@M04670:33:000000000-ATDPD:1:2106:24364:22962 1:N:0:GCTCATGA+GCGTAAGA
@M04670:33:000000000-ATDPD:1:2106:19717:22964 1:N:0:GCTCATGA+GCGTAAGA
@M04670:33:000000000-ATDPD:1:2106:16925:22968 1:N:0:GCTCATGA+GCGTAAGA
@M04670:33:000000000-ATDPD:1:2106:10085:22976 1:N:0:GCTCATGA+GCGTAAGA
@M04670:33:000000000-ATDPD:1:2106:7292:22988 1:N:0:GCTCATGA+GCGTAAGA
@M04670:33:000000000-ATDPD:1:2106:23264:23013 1:N:0:GCTCATGA+GCGTAAGA
@M04670:33:000000000-ATDPD:1:2106:8303:23020 1:N:0:GCTCATGA+GCGTAAGA
@M04670:33:000000000-ATDPD:1:2106:21321:23036 1:N:0:GCTCATGA+GCGTAAGA
@M04670:33:000000000-ATDPD:1:2106:14857:23087 1:N:0:GCTCATGA+GCGTAAGA
@M04670:33:000000000-ATDPD:1:2106:18734:23102 1:N:0:GCTCATGA+GCGTAAGA
@M04670:33:000000000-ATDPD:1:2106:15759:23134 1:N:0:GCTCATGA+GCGTAAGA
@M04670:33:000000000-ATDPD:1:2106:5900:23135 1:N:0:GCTCATGA+GCGTAAGA
@M04670:33:000000000-ATDPD:1:2106:13587:23143 1:N:0:GCTCATGA+GCGTAAGA
@M04670:33:000000000-ATDPD:1:2106:20077:23150 1:N:0:GCTCATGA+GCGTAAGA
@M04670:33:000000000-ATDPD:1:2106:11834:23155 1:N:0:GCTCATGA+GCGTAAGA
@M04670:33:000000000-ATDPD:1:2106:7285:23173 1:N:0:GCTCATGA+GCGTAAGA
@M04670:33:000000000-ATDPD:1:2106:19491:23175 1:N:0:GCTCATGA+GCGTAAGA
@M04670:33:000000000-ATDPD:1:2106:25222:23222 1:N:0:GCTCATGA+GCGTAAGA
@M04670:33:000000000-ATDPD:1:2106:24984:23270 1:N:0:GCTCATGA+GCGTAAGA
@M04670:33:000000000-ATDPD:1:2106:9871:23276 1:N:0:GCTCATGA+GCGTAAGA
@M04670:33:000000000-ATDPD:1:2106:12949:23301 1:N:0:GCTCATGA+GCGTAAGA
@M04670:33:000000000-ATDPD:1:2106:8474:23352 1:N:0:GCTCATGA+GCGTAAGA
@M04670:33:000000000-ATDPD:1:2106:10677:23371 1:N:0:GCTCATGA+GCGTAAGA
@M04670:33:000000000-ATDPD:1:2106:24105:23378 1:N:0:GCTCATGA+GCGTAAGA
@M04670:33:000000000-ATDPD:1:2106:19570:23453 1:N:0:GCTCATGA+GCGTAAGA
@M04670:33:000000000-ATDPD:1:2106:11818:23489 1:N:0:GCTCATGA+GCGTAAGA
@M04670:33:000000000-ATDPD:1:2106:13434:23507 1:N:0:GCTCATGA+GCGTAAGA
@M04670:33:000000000-ATDPD:1:2106:15389:23527 1:N:0:GCTCATGA+GCGTAAGA
@M04670:33:000000000-ATDPD:1:2106:22708:23541 1:N:0:GCTCATGA+GCGTAAGA
@M04670:33:000000000-ATDPD:1:2106:21736:23546 1:N:0:GCTCATGA+GCGTAAGA
@M04670:33:000000000-ATDPD:1:2106:17139:23552 1:N:0:GCTCATGA+GCGTAAGA
@M04670:33:000000000-ATDPD:1:2106:11251:23558 1:N:0:GCTCATGG+GCGTAAGA
@M04670:33:000000000-ATDPD:1:2106:16857:23606 1:N:0:GCTCATGA+GCGTAAGA
@M04670:33:000000000-ATDPD:1:2106:19289:23618 1:N:0:GCTCATGA+GCGTAAGA
@M04670:33:000000000-ATDPD:1:2106:9413:23624 1:N:0:GCTCATGA+GCGTAAGA
@M04670:33:000000000-ATDPD:1:2106:13278:23629 1:N:0:GCTCATGA+GCGTAAGA
@M04670:33:000000000-ATDPD:1:2106:16382:23631 1:N:0:GCTCATGA+GCGTAAGA
@M04670:33:000000000-ATDPD:1:2106:15482:23634 1:N:0:GCTCATGA+GCGTAAGA
@M04670:33:000000000-ATDPD:1:2106:22704:23649 1:N:0:GCTCATGA+GCGTAAGA
@M04670:33:000000000-ATDPD:1:2106:10107:23658 1:N:0:GCTCATGA+GCGTAAGA
@M04670:33:000000000-ATDPD:1:2106:18328:23664 1:N:0:GCTCATGA+GCGTAAGA
@M04670:33:000000000-ATDPD:1:2106:11549:23673 1:N:0:GCTCATGA+GCGTAAGA
@M04670:33:000000000-ATDPD:1:2106:10126:23709 1:N:0:GCTCATGA+GCGTAAGA
@M04670:33:000000000-ATDPD:1:2106:11055:23710 1:N:0:GCTCATGA+GCGTAAGA
@M04670:33:000000000-ATDPD:1:2106:23049:23723 1:N:0:GCTCATGA+GCGTAAGA
@M04670:33:000000000-ATDPD:1:2106:23012:23777 1:N:0:GCTCATGA+GCGTAAGA
@M04670:33:000000000-ATDPD:1:2106:19640:23790 1:N:0:GCTCATGA+GCGTAAGA
@M04670:33:000000000-ATDPD:1:2106:15102:23791 1:N:0:GCTCATGA+GCGTAAGA
@M04670:33:000000000-ATDPD:1:2106:13084:23792 1:N:0:GCTCATGA+GCGTAAGA
@M04670:33:000000000-ATDPD:1:2106:8221:23844 1:N:0:GCTCATGA+GCGTAAGA
@M04670:33:000000000-ATDPD:1:2106:14326:23858 1:N:0:GCTCATGA+GCGTAAGA
@M04670:33:000000000-ATDPD:1:2106:7713:23899 1:N:0:GCTCATGA+GCGTAAGA
@M04670:33:000000000-ATDPD:1:2106:13829:23922 1:N:0:GCTCATGA+GCGTAAGA
@M04670:33:000000000-ATDPD:1:2106:7870:23934 1:N:0:GCTCATGA+GCGTAAGA
@M04670:33:000000000-ATDPD:1:2106:18334:23945 1:N:0:GCTCATGA+GCGTAAGA
@M04670:33:000000000-ATDPD:1:2106:22265:23967 1:N:0:GCTCATGA+GCGTAAGA
@M04670:33:000000000-ATDPD:1:2106:10163:24018 1:N:0:GCTCATGA+GCGTAAGA
@M04670:33:000000000-ATDPD:1:2106:10106:24021 1:N:0:GCTCATGA+GCGTAAGA
@M04670:33:000000000-ATDPD:1:2106:16225:24044 1:N:0:GCTCATGA+GCGTAAGA
@M04670:33:000000000-ATDPD:1:2106:22085:24056 1:N:0:GCTCATGA+GCGTAAGA
@M04670:33:000000000-ATDPD:1:2106:23308:24062 1:N:0:GCTCATGA+GCGTAAGA
@M04670:33:000000000-ATDPD:1:2106:22839:24067 1:N:0:GCTCATGA+GCGTAAGA
@M04670:33:000000000-ATDPD:1:2106:22234:24069 1:N:0:GCTCATGA+GCGTAAGA
@M04670:33:000000000-ATDPD:1:2106:21727:24070 1:N:0:GCTCATGA+GCGTAAGA
@M04670:33:000000000-ATDPD:1:2106:18012:24075 1:N:0:GCTCATGA+GCGTAAGA
@M04670:33:000000000-ATDPD:1:2106:18740:24100 1:N:0:GCTCATGA+GCGTAAGA
@M04670:33:000000000-ATDPD:1:2106:20042:24122 1:N:0:GCTCATGA+GCGTAAGA
@M04670:33:000000000-ATDPD:1:2106:22848:24145 1:N:0:GCTCATGA+GCGTAAGA
@M04670:33:000000000-ATDPD:1:2106:20204:24158 1:N:0:GCTCATGA+GCGTAAGA
@M04670:33:000000000-ATDPD:1:2106:13505:24163 1:N:0:GCTCATGA+GCGTAAGA
@M04670:33:000000000-ATDPD:1:2106:8982:24175 1:N:0:GCTCATGA+GCGTAAGA
@M04670:33:000000000-ATDPD:1:2106:23447:24181 1:N:0:GCTCATGA+GCGTAAGA
@M04670:33:000000000-ATDPD:1:2106:9568:24215 1:N:0:GCTCATGA+GCGTAAGA
@M04670:33:000000000-ATDPD:1:2106:16258:24244 1:N:0:GCTCATGA+GCGTAAGA
@M04670:33:000000000-ATDPD:1:2106:13487:24270 1:N:0:GCTCATGA+GCGTAAGA
@M04670:33:000000000-ATDPD:1:2106:18752:24292 1:N:0:GCTCATGA+GCGTAAGA
@M04670:33:000000000-ATDPD:1:2106:18865:24322 1:N:0:GCTCATGA+GCGTAAGA
@M04670:33:000000000-ATDPD:1:2106:9876:24364 1:N:0:GCTCATGA+GCGTAAGA
@M04670:33:000000000-ATDPD:1:2106:22696:24379 1:N:0:GCTCATGA+GCGTAAGA
@M04670:33:000000000-ATDPD:1:2106:7312:24393 1:N:0:GCTCATGA+GCGTAAGA
@M04670:33:000000000-ATDPD:1:2106:19414:24400 1:N:0:GCTCATGA+GCGTAAGA
@M04670:33:000000000-ATDPD:1:2106:15425:24403 1:N:0:GCTCATGA+GCGTAAGA
@M04670:33:000000000-ATDPD:1:2106:8849:24409 1:N:0:GCTCATGA+GCGTAAGA
@M04670:33:000000000-ATDPD:1:2106:13588:24447 1:N:0:GCTCATGA+GCGTAAGA
@M04670:33:000000000-ATDPD:1:2106:16867:24488 1:N:0:GCTCATGA+GCGTAAGA
@M04670:33:000000000-ATDPD:1:2106:16133:24508 1:N:0:GCTCATGA+GCGTAAGA
@M04670:33:000000000-ATDPD:1:2106:17669:24512 1:N:0:GCTCATGA+GCGTAAGA
@M04670:33:000000000-ATDPD:1:2106:16919:24527 1:N:0:GCTCATGA+GCGTAAGA
@M04670:33:000000000-ATDPD:1:2106:13218:24556 1:N:0:GCTCATGA+GCGTAAGA
@M04670:33:000000000-ATDPD:1:2106:19416:24571 1:N:0:GCTCATGA+GCGTAAGA
@M04670:33:000000000-ATDPD:1:2106:18164:24575 1:N:0:GCTCATGA+GCGTAAGA
@M04670:33:000000000-ATDPD:1:2106:11188:24590 1:N:0:GCTCATGA+GCGTAAGA
@M04670:33:000000000-ATDPD:1:2106:18447:24629 1:N:0:GCTCATGA+GCGTAAGA
@M04670:33:000000000-ATDPD:1:2106:15705:24630 1:N:0:GCTCATGA+GCGTAAGA
@M04670:33:000000000-ATDPD:1:2106:8283:24640 1:N:0:GCTCATGA+GCGTAAGA
@M04670:33:000000000-ATDPD:1:2106:16418:24641 1:N:0:GCTCATGA+GCGTAAGA
@M04670:33:000000000-ATDPD:1:2106:16386:24646 1:N:0:GCTCATGA+GCGTAAGA
@M04670:33:000000000-ATDPD:1:2106:17192:24649 1:N:0:GCTCATGA+GCGTAAGA
@M04670:33:000000000-ATDPD:1:2106:18575:24688 1:N:0:GCTCATGA+GCGTAAGA
@M04670:33:000000000-ATDPD:1:2106:10031:24692 1:N:0:GCTCATGA+GCGTAAGA
@M04670:33:000000000-ATDPD:1:2106:16459:24705 1:N:0:GCTCATGA+GCGTAAGA
@M04670:33:000000000-ATDPD:1:2106:21726:24719 1:N:0:GCTCATGA+GCGTAAGA
@M04670:33:000000000-ATDPD:1:2106:19839:24728 1:N:0:GCTCATGA+GCGTAAGA
@M04670:33:000000000-ATDPD:1:2106:9983:24772 1:N:0:GCTCATGA+GCGTAAGA
@M04670:33:000000000-ATDPD:1:2106:9129:24810 1:N:0:GCTCATGA+GCGTAAGA
@M04670:33:000000000-ATDPD:1:2106:20515:24836 1:N:0:GCTCATGA+GCGTAAGA
@M04670:33:000000000-ATDPD:1:2106:8152:24859 1:N:0:GCTCATGA+GCGTAAGA
@M04670:33:000000000-ATDPD:1:2106:9769:24863 1:N:0:GCTCATGA+GCGTAAGA
@M04670:33:000000000-ATDPD:1:2106:10787:24911 1:N:0:GCTCATGA+GCGTAAGA
@M04670:33:000000000-ATDPD:1:2106:18078:24936 1:N:0:GCTCATGA+GCGTAAGA
@M04670:33:000000000-ATDPD:1:2106:16434:24953 1:N:0:GCTCATGA+GCGTAAGA
@M04670:33:000000000-ATDPD:1:2106:17151:24957 1:N:0:GCTCATGA+GCGTAAGA
@M04670:33:000000000-ATDPD:1:2106:13902:24984 1:N:0:GCTCATGA+GCGTAAGA
@M04670:33:000000000-ATDPD:1:2106:15731:25008 1:N:0:GCTCATGA+GCGTAAGA
@M04670:33:000000000-ATDPD:1:2106:19241:25013 1:N:0:GCTCATGA+GCGTAAGA
@M04670:33:000000000-ATDPD:1:2106:13818:25021 1:N:0:GCTCATGA+GCGTAAGA
@M04670:33:000000000-ATDPD:1:2106:10009:25026 1:N:0:GCTCATGA+GCGTAAGA
@M04670:33:000000000-ATDPD:1:2106:21552:25027 1:N:0:GCTCATGA+GCGTAAGA
@M04670:33:000000000-ATDPD:1:2106:18540:25029 1:N:0:GCTCATGA+GCGTAAGA
@M04670:33:000000000-ATDPD:1:2106:10612:25082 1:N:0:GCTCATGA+GCGTAAGA
@M04670:33:000000000-ATDPD:1:2106:18118:25194 1:N:0:GCTCATGA+GCGTAAGA
@M04670:33:000000000-ATDPD:1:2106:16232:25201 1:N:0:ACTCATGA+GCGTAAGA
@M04670:33:000000000-ATDPD:1:2106:11854:25222 1:N:0:GCTCATGA+GCGTAAGA
@M04670:33:000000000-ATDPD:1:2106:15144:25230 1:N:0:GCTCATGA+GCGTAAGA
@M04670:33:000000000-ATDPD:1:2106:20233:25231 1:N:0:GCTCATGA+GCGTAAGA
@M04670:33:000000000-ATDPD:1:2107:8931:1407 1:N:0:GCTCATGA+NCGTAAGA
@M04670:33:000000000-ATDPD:1:2107:9904:1451 1:N:0:GCTCATGA+NCGTAAGA
@M04670:33:000000000-ATDPD:1:2107:10856:1455 1:N:0:GCTCATGA+NCGTAAGA
@M04670:33:000000000-ATDPD:1:2107:17571:1502 1:N:0:GCTCATGA+GCGTAAGA
@M04670:33:000000000-ATDPD:1:2107:9922:1528 1:N:0:GCTCATGA+GCGTAAGA
@M04670:33:000000000-ATDPD:1:2107:15708:1529 1:N:0:GCTCATGA+GCGTAAGA
@M04670:33:000000000-ATDPD:1:2107:22948:1532 1:N:0:GCTCATGA+GCGTAAGA
@M04670:33:000000000-ATDPD:1:2107:15003:1546 1:N:0:GCTCATGA+GCGTAAGA
@M04670:33:000000000-ATDPD:1:2107:8024:1557 1:N:0:GCTCATGA+GCGAAAGA
@M04670:33:000000000-ATDPD:1:2107:17916:1557 1:N:0:GCTCATGA+GCGTAAGA
@M04670:33:000000000-ATDPD:1:2107:12002:1559 1:N:0:GCTCATGA+GCGTAAGA
@M04670:33:000000000-ATDPD:1:2107:15427:1589 1:N:0:GCTCATGA+GCGTAAGA
@M04670:33:000000000-ATDPD:1:2107:18880:1616 1:N:0:GCTCATGA+GCGTAAGA
@M04670:33:000000000-ATDPD:1:2107:19174:1627 1:N:0:GCTCATGA+GCGTAAGA
@M04670:33:000000000-ATDPD:1:2107:14814:1639 1:N:0:GCTCATGA+GCGTAAGA
@M04670:33:000000000-ATDPD:1:2107:15244:1640 1:N:0:GCTCATGA+GCGTAAGA
@M04670:33:000000000-ATDPD:1:2107:10173:1705 1:N:0:GCTCATGA+GCGTAAGA
@M04670:33:000000000-ATDPD:1:2107:14190:1706 1:N:0:GCTCATGA+GCGTAAGA
@M04670:33:000000000-ATDPD:1:2107:9892:1708 1:N:0:GCTCATGA+GCGTAAGA
@M04670:33:000000000-ATDPD:1:2107:13183:1708 1:N:0:GCTCATGA+GCGTAAGA
@M04670:33:000000000-ATDPD:1:2107:19908:1725 1:N:0:GCTCATGA+GCGTAAGA
@M04670:33:000000000-ATDPD:1:2107:19931:1779 1:N:0:GCTCATGA+GCGTAAGA
@M04670:33:000000000-ATDPD:1:2107:18394:1800 1:N:0:GCTCATGA+GCGTAAGA
@M04670:33:000000000-ATDPD:1:2107:17523:1800 1:N:0:GCTCATGA+GCGTAAGA
@M04670:33:000000000-ATDPD:1:2107:11312:1810 1:N:0:GCTCATGA+GCGTAAGA
@M04670:33:000000000-ATDPD:1:2107:17899:1843 1:N:0:GCTCATGA+GCGTAAGA
@M04670:33:000000000-ATDPD:1:2107:11542:1863 1:N:0:GCTCATGA+GCGTAAGA
@M04670:33:000000000-ATDPD:1:2107:19096:1874 1:N:0:GCTCATGA+GCGTAAGA
@M04670:33:000000000-ATDPD:1:2107:21215:1894 1:N:0:GCTCATGA+GCGTAAGA
@M04670:33:000000000-ATDPD:1:2107:10728:1916 1:N:0:GCTCATGA+GCGTAAGA
@M04670:33:000000000-ATDPD:1:2107:14789:1930 1:N:0:GCTCATGA+GCGTAAGA
@M04670:33:000000000-ATDPD:1:2107:8134:1970 1:N:0:GCTCATGA+GCGTAAGA
@M04670:33:000000000-ATDPD:1:2107:15293:2077 1:N:0:GCTCATGA+GCGTAAGA
@M04670:33:000000000-ATDPD:1:2107:12439:2105 1:N:0:GCTCATGA+GCGTCAGA
[truncated: 75,530 more rows]
